# Supplementary material for: A new high-resolution 3-D quantitative method for analysing small morphological features: an example using a Cambrian trilobite
Source: Sci Rep. 2018 Feb 12;8:2868. doi: 10.1038/s41598-018-21088-4 (PMC5809599; doi:10.1038/s41598-018-21088-4)
Supplement: Supplementary file 1 — Dataset 1 [file 41598_2018_21088_MOESM1_ESM.xlsx]

## Sheet: Hoja1
x	z	x	z	x	z	x	z	x	z	x	z	x	z	x	z	x	z	x	z	x	z	x	z	x	z	x	z	x	z	x	z	x	z	x	z	x	z	x	z	x	z	x	z	x	z	x	z	x	z
MPZ 2017/432		MPZ 2017/433		MPZ 2017/434		MPZ 2017/435		MPZ 2017/436		MPZ 2017/437		MPZ 2017/438		MPZ 2017/439		MPZ 2017/440		MPZ 2017/441		MPZ 2017/442		MPZ 2017/443		MPZ 2017/444		MPZ 2017/445		MPZ 2017/446		MPZ 2017/447		MPZ 2017/448		MPZ 2017/449		MPZ 2017/450		MPZ 2017/451		MPZ 2017/452		MPZ 2017/453		MPZ 2017/454		MPZ 2017/455		MPZ 2017/456
0	0.5	0	0.5	0	0.5	0	0.5	0	0.5	0	0.5	0	0.5	0	0.5	0	0.5	0	0.5	0	0.5	0	0.5	0	0.5	0	0.5	0	0.5	0	0.5	0	0.5	0	0.5	0	0.5	0	0.5	0	0.5	0	0.5	0	0.5	0	0.5	0	0.5
0	0.501	0	0.499	0	0.499	0	0.501	0	0.5	0	0.501	0	0.5	0	0.499	0	0.5	0	0.5	0	0.501	0	0.5	0	0.5	0	0.5	0	0.5	0	0.5	0	0.5	0	0.5	0	0.5	0	0.499	0	0.499	0	0.499	0	0.5	0	0.5	0	0.5
0.003232	0.501	0.002467	0.499	0.01185	0.498	0.01098	0.502	0.00907	0.5	0.003075	0.501	0.003191	0.499	0.00935	0.498	0.00965	0.502	0.003591	0.501	0.003132	0.501	0.00976	0.5	0.00642	0.5	0.00613	0.499	0.00601	0.499	0.00966	0.499	0.00751	0.501	0.00506	0.5	0.00695	0.501	0.003592	0.498	0.00395	0.499	0.004392	0.498	0.00629	0.501	0.00219	0.499	0.002219	0.5
0.004848	0.502	0.0037	0.499	0.01777	0.497	0.01646	0.503	0.01362	0.5	0.004613	0.502	0.004794	0.499	0.01402	0.497	0.01447	0.503	0.00539	0.501	0.004706	0.501	0.01464	0.5	0.00962	0.5	0.00919	0.499	0.00902	0.498	0.01449	0.498	0.01127	0.501	0.00759	0.501	0.01043	0.501	0.00539	0.497	0.00592	0.498	0.00659	0.498	0.00943	0.501	0.003285	0.499	0.003329	0.499
0.00646	0.502	0.004942	0.499	0.0237	0.496	0.02195	0.504	0.01816	0.5	0.00615	0.502	0.00639	0.498	0.01869	0.496	0.01929	0.504	0.00718	0.502	0.00627	0.501	0.01952	0.5	0.01283	0.5	0.01225	0.498	0.01203	0.497	0.01931	0.497	0.01502	0.501	0.01013	0.502	0.0139	0.502	0.00718	0.497	0.0079	0.498	0.00878	0.496	0.01258	0.502	0.004381	0.499	0.004439	0.499
0.00808	0.503	0.00618	0.499	0.02962	0.496	0.02744	0.506	0.0227	0.5	0.00769	0.503	0.00799	0.498	0.02336	0.496	0.02411	0.506	0.00898	0.502	0.00784	0.501	0.0244	0.5	0.01604	0.5	0.01532	0.498	0.01504	0.495	0.02414	0.496	0.01878	0.501	0.01266	0.502	0.01738	0.503	0.00899	0.496	0.00987	0.497	0.01098	0.495	0.01572	0.502	0.00548	0.498	0.00555	0.499
0.0097	0.503	0.00741	0.499	0.03555	0.496	0.03293	0.507	0.02724	0.499	0.00923	0.503	0.00959	0.497	0.02804	0.495	0.02894	0.506	0.01077	0.503	0.00941	0.502	0.02928	0.498	0.01925	0.5	0.01838	0.498	0.01804	0.493	0.02897	0.495	0.02253	0.501	0.01519	0.502	0.02085	0.503	0.01079	0.496	0.01185	0.497	0.01318	0.495	0.01887	0.501	0.00657	0.498	0.00666	0.499
0.01131	0.504	0.00865	0.499	0.04147	0.496	0.03842	0.507	0.03178	0.499	0.01076	0.504	0.01119	0.497	0.03271	0.494	0.03376	0.507	0.01257	0.504	0.01098	0.502	0.03416	0.495	0.02246	0.5	0.02144	0.498	0.02105	0.492	0.0338	0.494	0.02629	0.5	0.01772	0.503	0.02433	0.503	0.01258	0.495	0.01382	0.497	0.01537	0.494	0.02201	0.501	0.00767	0.498	0.00777	0.499
0.01293	0.505	0.00988	0.499	0.04739	0.494	0.04391	0.508	0.03632	0.498	0.0123	0.504	0.01278	0.496	0.03738	0.494	0.03858	0.507	0.01436	0.504	0.01255	0.502	0.03904	0.493	0.02566	0.5	0.02451	0.498	0.02406	0.489	0.03863	0.493	0.03004	0.499	0.02025	0.504	0.0278	0.504	0.01438	0.495	0.0158	0.497	0.01757	0.493	0.02516	0.501	0.00876	0.498	0.00888	0.499
0.01454	0.506	0.01112	0.498	0.0533	0.493	0.0494	0.509	0.04085	0.498	0.01384	0.504	0.01438	0.496	0.04206	0.493	0.0434	0.508	0.01616	0.504	0.01412	0.502	0.04392	0.49	0.02887	0.5	0.02757	0.498	0.02707	0.487	0.04346	0.491	0.0338	0.499	0.02278	0.505	0.03128	0.504	0.01618	0.494	0.01777	0.497	0.01976	0.493	0.0283	0.501	0.00986	0.498	0.00999	0.499
0.01616	0.506	0.01235	0.498	0.0592	0.491	0.0549	0.51	0.04539	0.497	0.01538	0.505	0.01598	0.495	0.04673	0.492	0.04823	0.509	0.01795	0.504	0.01569	0.502	0.0488	0.488	0.03208	0.5	0.03063	0.498	0.03007	0.484	0.04828	0.489	0.03756	0.498	0.02531	0.505	0.03476	0.504	0.01798	0.494	0.01975	0.496	0.02196	0.493	0.03144	0.5	0.01095	0.498	0.0111	0.5
0.01778	0.507	0.01359	0.498	0.0652	0.489	0.0604	0.51	0.04993	0.497	0.01691	0.505	0.01758	0.495	0.0514	0.492	0.0531	0.51	0.01975	0.505	0.01726	0.502	0.0537	0.486	0.03529	0.5	0.03369	0.499	0.03308	0.482	0.0531	0.485	0.04131	0.497	0.02785	0.506	0.03823	0.504	0.01978	0.494	0.02172	0.496	0.02416	0.492	0.03459	0.5	0.01205	0.498	0.01221	0.5
0.01939	0.507	0.01482	0.498	0.0711	0.487	0.0659	0.511	0.0545	0.496	0.01845	0.505	0.01917	0.495	0.0561	0.491	0.0579	0.51	0.02154	0.505	0.01882	0.502	0.0586	0.483	0.0385	0.5	0.03676	0.499	0.03609	0.48	0.0579	0.482	0.04507	0.496	0.03038	0.507	0.04171	0.504	0.02157	0.494	0.0237	0.496	0.02635	0.491	0.03773	0.5	0.01314	0.498	0.01332	0.5
0.02101	0.508	0.01606	0.498	0.077	0.485	0.0714	0.512	0.059	0.495	0.01999	0.505	0.02077	0.495	0.0607	0.49	0.0627	0.511	0.02334	0.505	0.02039	0.502	0.0634	0.481	0.04171	0.499	0.03982	0.499	0.03909	0.477	0.0628	0.479	0.04882	0.494	0.03291	0.507	0.04518	0.503	0.02337	0.493	0.02567	0.496	0.02855	0.49	0.04088	0.5	0.01424	0.498	0.01443	0.5
0.02263	0.508	0.0173	0.498	0.0829	0.484	0.0768	0.512	0.0636	0.494	0.02153	0.506	0.02237	0.494	0.0654	0.49	0.0675	0.511	0.02513	0.505	0.02196	0.502	0.0683	0.479	0.04492	0.499	0.04288	0.5	0.0421	0.474	0.0676	0.476	0.0526	0.493	0.03544	0.508	0.04866	0.502	0.02517	0.493	0.02765	0.497	0.03074	0.489	0.04402	0.5	0.01533	0.498	0.01554	0.5
0.02424	0.509	0.01853	0.498	0.0889	0.484	0.0823	0.512	0.0681	0.494	0.02306	0.506	0.02397	0.493	0.0701	0.49	0.0723	0.511	0.02693	0.506	0.02353	0.502	0.0732	0.477	0.04813	0.498	0.04595	0.5	0.04511	0.471	0.0724	0.473	0.0563	0.492	0.03797	0.509	0.0521	0.501	0.02697	0.493	0.02962	0.497	0.03294	0.489	0.04717	0.499	0.01643	0.498	0.01665	0.501
0.02586	0.51	0.01977	0.498	0.0948	0.482	0.0878	0.514	0.0726	0.493	0.0246	0.507	0.02557	0.493	0.0748	0.49	0.0772	0.511	0.02872	0.506	0.0251	0.502	0.0781	0.475	0.0513	0.498	0.04901	0.501	0.04812	0.468	0.0773	0.47	0.0601	0.491	0.0405	0.509	0.0556	0.5	0.02876	0.493	0.0316	0.497	0.03513	0.489	0.0503	0.498	0.01752	0.498	0.01776	0.501
0.02747	0.51	0.021	0.498	0.1007	0.482	0.0933	0.515	0.0772	0.493	0.02614	0.507	0.02716	0.492	0.0794	0.49	0.082	0.511	0.03052	0.507	0.02667	0.502	0.083	0.473	0.0545	0.497	0.0521	0.501	0.0511	0.466	0.0821	0.467	0.0638	0.489	0.04304	0.509	0.0591	0.5	0.03056	0.492	0.03357	0.497	0.03733	0.488	0.0535	0.498	0.01862	0.499	0.01887	0.501
0.02909	0.511	0.02224	0.498	0.1066	0.482	0.0988	0.516	0.0817	0.492	0.02768	0.508	0.02876	0.492	0.0841	0.49	0.0868	0.511	0.03231	0.507	0.02824	0.502	0.0878	0.471	0.0578	0.496	0.0551	0.502	0.0541	0.463	0.0869	0.464	0.0676	0.488	0.04557	0.51	0.0626	0.499	0.03236	0.493	0.03555	0.497	0.03953	0.488	0.0566	0.498	0.01971	0.499	0.01998	0.502
0.03071	0.512	0.02347	0.498	0.1126	0.482	0.1043	0.518	0.0862	0.492	0.02921	0.508	0.03036	0.491	0.0888	0.49	0.0916	0.511	0.03411	0.507	0.02981	0.502	0.0927	0.47	0.061	0.496	0.0582	0.502	0.0571	0.461	0.0917	0.462	0.0714	0.486	0.0481	0.511	0.066	0.498	0.03416	0.493	0.03752	0.498	0.04172	0.488	0.0597	0.497	0.02081	0.499	0.02108	0.502
0.03232	0.513	0.02471	0.498	0.1185	0.483	0.1098	0.518	0.0908	0.491	0.03075	0.508	0.03196	0.49	0.0935	0.49	0.0965	0.511	0.03591	0.508	0.03137	0.501	0.0976	0.468	0.0642	0.495	0.0613	0.503	0.0601	0.458	0.0966	0.459	0.0751	0.484	0.0506	0.511	0.0695	0.498	0.03596	0.492	0.0395	0.499	0.04392	0.488	0.0629	0.497	0.0219	0.5	0.02219	0.503
0.03394	0.514	0.02594	0.498	0.1244	0.483	0.1153	0.52	0.0953	0.491	0.03229	0.508	0.03356	0.49	0.0981	0.489	0.1013	0.511	0.0377	0.508	0.03294	0.501	0.1025	0.467	0.0674	0.494	0.0643	0.503	0.0632	0.454	0.1014	0.456	0.0789	0.483	0.0532	0.512	0.073	0.498	0.03775	0.493	0.04147	0.499	0.04611	0.489	0.066	0.497	0.023	0.5	0.0233	0.503
0.03555	0.514	0.02718	0.498	0.1303	0.484	0.1208	0.521	0.0999	0.491	0.03383	0.508	0.03515	0.489	0.1028	0.489	0.1061	0.511	0.0395	0.508	0.03451	0.501	0.1074	0.465	0.0706	0.493	0.0674	0.504	0.0662	0.452	0.1062	0.453	0.0826	0.481	0.0557	0.512	0.0765	0.497	0.03955	0.493	0.04345	0.5	0.04831	0.489	0.0692	0.496	0.02409	0.5	0.02441	0.503
0.03717	0.515	0.02841	0.498	0.1363	0.484	0.1262	0.522	0.1044	0.49	0.03536	0.508	0.03675	0.489	0.1075	0.489	0.1109	0.51	0.04129	0.508	0.03608	0.501	0.1122	0.463	0.0738	0.493	0.0705	0.505	0.0692	0.449	0.1111	0.45	0.0864	0.48	0.0582	0.513	0.0799	0.497	0.04135	0.493	0.04542	0.5	0.0505	0.489	0.0723	0.495	0.02519	0.5	0.02552	0.503
0.03879	0.515	0.02965	0.499	0.1422	0.485	0.1317	0.523	0.1089	0.49	0.0369	0.509	0.03835	0.488	0.1121	0.489	0.1157	0.51	0.04309	0.509	0.03765	0.5	0.1171	0.462	0.077	0.492	0.0735	0.505	0.0722	0.446	0.1159	0.446	0.0901	0.478	0.0608	0.513	0.0834	0.496	0.04315	0.493	0.0474	0.501	0.0527	0.49	0.0755	0.494	0.02628	0.5	0.02663	0.504
0.0404	0.516	0.03089	0.499	0.1481	0.485	0.1372	0.523	0.1135	0.49	0.03844	0.509	0.03995	0.487	0.1168	0.489	0.1206	0.509	0.04488	0.509	0.03922	0.5	0.122	0.461	0.0802	0.491	0.0766	0.506	0.0752	0.442	0.1207	0.443	0.0939	0.476	0.0633	0.514	0.0869	0.495	0.04494	0.493	0.04937	0.502	0.0549	0.49	0.0786	0.493	0.02738	0.5	0.02774	0.505
0.04202	0.517	0.03212	0.499	0.154	0.486	0.1427	0.524	0.118	0.489	0.03998	0.51	0.04155	0.487	0.1215	0.489	0.1254	0.509	0.04668	0.509	0.04079	0.5	0.1269	0.459	0.0834	0.491	0.0796	0.506	0.0782	0.439	0.1255	0.44	0.0976	0.474	0.0658	0.514	0.0904	0.494	0.04674	0.494	0.0513	0.502	0.0571	0.491	0.0818	0.492	0.02847	0.501	0.02885	0.505
0.04363	0.518	0.03336	0.499	0.16	0.486	0.1482	0.524	0.1226	0.489	0.04151	0.51	0.04314	0.486	0.1262	0.49	0.1302	0.509	0.04847	0.509	0.04235	0.5	0.1318	0.458	0.0866	0.491	0.0827	0.507	0.0812	0.435	0.1304	0.436	0.1014	0.472	0.0683	0.515	0.0938	0.494	0.04854	0.495	0.0533	0.504	0.0593	0.492	0.0849	0.49	0.02957	0.501	0.02996	0.505
0.04525	0.518	0.03459	0.499	0.1659	0.487	0.1537	0.524	0.1271	0.489	0.04305	0.511	0.04474	0.485	0.1308	0.49	0.135	0.509	0.0503	0.509	0.04392	0.499	0.1366	0.456	0.0898	0.49	0.0858	0.508	0.0842	0.431	0.1352	0.432	0.1052	0.471	0.0709	0.516	0.0973	0.494	0.0503	0.496	0.0553	0.505	0.0615	0.492	0.088	0.49	0.03066	0.501	0.03107	0.506
0.04687	0.519	0.03583	0.499	0.1718	0.488	0.1592	0.524	0.1316	0.489	0.04459	0.511	0.04634	0.484	0.1355	0.491	0.1399	0.509	0.0521	0.509	0.04549	0.499	0.1415	0.455	0.093	0.49	0.0888	0.508	0.0872	0.427	0.14	0.429	0.1089	0.469	0.0734	0.516	0.1008	0.494	0.0521	0.496	0.0573	0.506	0.0637	0.493	0.0912	0.49	0.03176	0.502	0.03218	0.506
0.04849	0.52	0.03706	0.5	0.1777	0.489	0.1647	0.524	0.1362	0.489	0.04613	0.511	0.04794	0.484	0.1402	0.491	0.1447	0.508	0.0539	0.509	0.04706	0.499	0.1464	0.453	0.0963	0.489	0.0919	0.509	0.0902	0.424	0.1449	0.424	0.1127	0.467	0.0759	0.517	0.1043	0.494	0.0539	0.496	0.0592	0.507	0.0659	0.494	0.0943	0.489	0.03285	0.502	0.03329	0.507
0.0501	0.521	0.0383	0.5	0.1837	0.491	0.1702	0.524	0.1407	0.489	0.04767	0.511	0.04953	0.483	0.1449	0.492	0.1495	0.508	0.0557	0.509	0.04863	0.498	0.1513	0.452	0.0995	0.488	0.095	0.509	0.0932	0.421	0.1497	0.421	0.1164	0.465	0.0785	0.518	0.1077	0.494	0.0557	0.497	0.0612	0.508	0.0681	0.494	0.0975	0.488	0.03395	0.502	0.0344	0.507
0.0517	0.522	0.03953	0.5	0.1896	0.492	0.1756	0.524	0.1453	0.489	0.0492	0.512	0.0511	0.483	0.1495	0.492	0.1543	0.508	0.0575	0.509	0.0502	0.498	0.1562	0.45	0.1027	0.487	0.098	0.509	0.0962	0.417	0.1545	0.418	0.1202	0.463	0.081	0.519	0.1112	0.493	0.0575	0.497	0.0632	0.508	0.0703	0.495	0.1006	0.487	0.03504	0.503	0.03551	0.508
0.0533	0.523	0.04077	0.5	0.1955	0.494	0.1811	0.524	0.1498	0.488	0.0507	0.512	0.0527	0.482	0.1542	0.492	0.1592	0.508	0.0593	0.509	0.0518	0.498	0.161	0.45	0.1059	0.486	0.1011	0.51	0.0992	0.413	0.1593	0.415	0.1239	0.462	0.0835	0.52	0.1147	0.492	0.0593	0.498	0.0652	0.509	0.0725	0.496	0.1038	0.486	0.03614	0.503	0.03662	0.508
0.055	0.524	0.042	0.5	0.2014	0.495	0.1866	0.524	0.1543	0.489	0.0523	0.513	0.0543	0.482	0.1589	0.492	0.164	0.508	0.061	0.509	0.0533	0.497	0.1659	0.449	0.1091	0.485	0.1041	0.51	0.1022	0.41	0.1642	0.412	0.1277	0.461	0.0861	0.52	0.1182	0.492	0.0611	0.498	0.0671	0.51	0.0747	0.497	0.1069	0.485	0.03724	0.503	0.03773	0.509
0.0566	0.524	0.04324	0.5	0.2074	0.496	0.1921	0.523	0.1589	0.489	0.0538	0.513	0.0559	0.482	0.1635	0.493	0.1688	0.507	0.0628	0.509	0.0549	0.497	0.1708	0.448	0.1123	0.484	0.1072	0.51	0.1053	0.406	0.169	0.41	0.1314	0.459	0.0886	0.521	0.1216	0.491	0.0629	0.498	0.0691	0.512	0.0769	0.498	0.1101	0.483	0.03833	0.503	0.03884	0.509
0.0582	0.525	0.04447	0.5	0.2133	0.498	0.1976	0.523	0.1634	0.488	0.0554	0.513	0.0575	0.481	0.1682	0.493	0.1736	0.507	0.0646	0.509	0.0565	0.497	0.1757	0.448	0.1155	0.482	0.1103	0.51	0.1083	0.403	0.1738	0.408	0.1352	0.457	0.0911	0.522	0.1251	0.491	0.0647	0.499	0.0711	0.513	0.0791	0.499	0.1132	0.482	0.03943	0.503	0.03995	0.509
0.0598	0.526	0.04571	0.5	0.2192	0.498	0.2031	0.523	0.168	0.488	0.0569	0.513	0.0591	0.481	0.1729	0.494	0.1784	0.507	0.0664	0.508	0.058	0.496	0.1806	0.448	0.1187	0.48	0.1133	0.51	0.1113	0.401	0.1787	0.406	0.139	0.455	0.0937	0.523	0.1286	0.491	0.0665	0.5	0.0731	0.514	0.0812	0.5	0.1163	0.482	0.04052	0.503	0.04106	0.51
0.0614	0.527	0.04695	0.5	0.2251	0.499	0.2086	0.523	0.1725	0.488	0.0584	0.513	0.0607	0.48	0.1776	0.494	0.1833	0.507	0.0682	0.508	0.0596	0.496	0.1854	0.448	0.1219	0.478	0.1164	0.51	0.1143	0.398	0.1835	0.404	0.1427	0.454	0.0962	0.523	0.1321	0.492	0.0683	0.501	0.075	0.514	0.0834	0.5	0.1195	0.481	0.04162	0.504	0.04217	0.51
0.063	0.528	0.04818	0.5	0.231	0.5	0.2141	0.522	0.177	0.488	0.06	0.514	0.0623	0.48	0.1822	0.494	0.1881	0.506	0.07	0.508	0.0612	0.495	0.1903	0.449	0.1251	0.477	0.1195	0.51	0.1173	0.396	0.1883	0.403	0.1465	0.453	0.0987	0.524	0.1355	0.492	0.0701	0.501	0.077	0.515	0.0856	0.501	0.1226	0.479	0.04271	0.504	0.04329	0.51
0.0647	0.529	0.04942	0.5	0.237	0.5	0.2195	0.522	0.1816	0.488	0.0615	0.514	0.0639	0.48	0.1869	0.495	0.1929	0.506	0.0718	0.508	0.0627	0.495	0.1952	0.449	0.1283	0.475	0.1225	0.51	0.1203	0.395	0.1931	0.401	0.1502	0.452	0.1013	0.525	0.139	0.493	0.0719	0.502	0.079	0.516	0.0878	0.502	0.1258	0.478	0.04381	0.504	0.0444	0.511
0.0663	0.53	0.0507	0.501	0.2429	0.5	0.225	0.521	0.1861	0.487	0.063	0.515	0.0655	0.479	0.1916	0.495	0.1977	0.506	0.0736	0.508	0.0643	0.494	0.2001	0.45	0.1316	0.472	0.1256	0.51	0.1233	0.394	0.198	0.4	0.154	0.451	0.1038	0.526	0.1425	0.494	0.0737	0.502	0.081	0.517	0.09	0.502	0.1289	0.477	0.0449	0.505	0.04551	0.511
0.0679	0.531	0.0519	0.501	0.2488	0.5	0.2305	0.52	0.1907	0.487	0.0646	0.515	0.0671	0.479	0.1963	0.496	0.2026	0.506	0.0754	0.507	0.0659	0.494	0.205	0.451	0.1348	0.47	0.1287	0.51	0.1263	0.393	0.2028	0.398	0.1577	0.45	0.1063	0.527	0.146	0.494	0.0755	0.503	0.0829	0.518	0.0922	0.503	0.1321	0.475	0.046	0.505	0.04662	0.511
0.0695	0.532	0.0531	0.501	0.2547	0.5	0.236	0.519	0.1952	0.487	0.0661	0.516	0.0687	0.479	0.2009	0.496	0.2074	0.506	0.0772	0.507	0.0675	0.493	0.2098	0.453	0.138	0.468	0.1317	0.51	0.1293	0.393	0.2076	0.396	0.1615	0.449	0.1089	0.527	0.1494	0.494	0.0773	0.504	0.0849	0.52	0.0944	0.503	0.1352	0.474	0.04709	0.506	0.04773	0.512
0.0711	0.533	0.0544	0.501	0.2607	0.5	0.2415	0.517	0.1997	0.486	0.0677	0.516	0.0703	0.478	0.2056	0.496	0.2122	0.506	0.079	0.507	0.069	0.493	0.2147	0.454	0.1412	0.466	0.1348	0.509	0.1323	0.393	0.2125	0.396	0.1652	0.448	0.1114	0.528	0.1529	0.495	0.0791	0.504	0.0869	0.521	0.0966	0.503	0.1384	0.473	0.04819	0.506	0.04884	0.512
0.0727	0.533	0.0556	0.501	0.2666	0.5	0.247	0.515	0.2043	0.486	0.0692	0.516	0.0719	0.478	0.2103	0.496	0.217	0.506	0.0808	0.506	0.0706	0.492	0.2196	0.456	0.1444	0.464	0.1378	0.509	0.1353	0.393	0.2173	0.394	0.169	0.448	0.1139	0.529	0.1564	0.495	0.0809	0.505	0.0889	0.521	0.0988	0.504	0.1415	0.472	0.04928	0.507	0.04995	0.513
0.0744	0.534	0.0568	0.501	0.2725	0.5	0.2525	0.513	0.2088	0.486	0.0707	0.516	0.0735	0.478	0.2149	0.496	0.2218	0.506	0.0826	0.506	0.0722	0.492	0.2245	0.458	0.1476	0.461	0.1409	0.509	0.1383	0.393	0.2221	0.394	0.1728	0.447	0.1164	0.53	0.1599	0.495	0.0827	0.505	0.0908	0.522	0.101	0.505	0.1446	0.472	0.0504	0.507	0.0511	0.513
0.076	0.535	0.0581	0.501	0.2784	0.499	0.258	0.511	0.2134	0.486	0.0723	0.517	0.0751	0.478	0.2196	0.496	0.2267	0.506	0.0844	0.506	0.0737	0.491	0.2294	0.46	0.1508	0.459	0.144	0.509	0.1413	0.393	0.2269	0.393	0.1765	0.448	0.119	0.531	0.1634	0.496	0.0845	0.506	0.0928	0.523	0.1032	0.505	0.1478	0.472	0.0515	0.508	0.0522	0.513
0.0776	0.536	0.0593	0.501	0.2844	0.499	0.2635	0.509	0.2179	0.486	0.0738	0.517	0.0767	0.477	0.2243	0.496	0.2315	0.506	0.0862	0.506	0.0753	0.491	0.2342	0.463	0.154	0.457	0.147	0.509	0.1443	0.393	0.2318	0.393	0.1803	0.448	0.1215	0.531	0.1668	0.497	0.0863	0.506	0.0948	0.523	0.1054	0.506	0.1509	0.472	0.0526	0.508	0.0533	0.514
0.0792	0.537	0.0605	0.501	0.2903	0.5	0.2689	0.508	0.2224	0.486	0.0753	0.518	0.0783	0.477	0.229	0.496	0.2363	0.506	0.088	0.505	0.0769	0.49	0.2391	0.466	0.1572	0.454	0.1501	0.508	0.1474	0.393	0.2366	0.393	0.184	0.448	0.124	0.532	0.1703	0.498	0.0881	0.506	0.0968	0.523	0.1076	0.507	0.1541	0.471	0.0537	0.509	0.0544	0.514
0.0808	0.538	0.0618	0.501	0.2962	0.501	0.2744	0.508	0.227	0.485	0.0769	0.518	0.0799	0.477	0.2336	0.496	0.2411	0.507	0.0898	0.505	0.0784	0.49	0.244	0.467	0.1604	0.452	0.1532	0.508	0.1504	0.392	0.2414	0.393	0.1878	0.449	0.1266	0.533	0.1738	0.499	0.0899	0.507	0.0987	0.523	0.1098	0.507	0.1572	0.471	0.0548	0.51	0.0555	0.514
0.0824	0.539	0.063	0.502	0.3021	0.503	0.2799	0.507	0.2315	0.485	0.0784	0.518	0.0815	0.477	0.2383	0.496	0.246	0.507	0.0916	0.504	0.08	0.489	0.2489	0.47	0.1636	0.449	0.1562	0.508	0.1534	0.392	0.2462	0.394	0.1915	0.449	0.1291	0.534	0.1773	0.5	0.0917	0.508	0.1007	0.525	0.112	0.507	0.1604	0.471	0.0559	0.51	0.0566	0.514
0.084	0.54	0.0642	0.502	0.3081	0.505	0.2854	0.507	0.2361	0.485	0.08	0.518	0.0831	0.477	0.243	0.496	0.2508	0.507	0.0934	0.504	0.0816	0.488	0.2538	0.472	0.1668	0.447	0.1593	0.507	0.1564	0.392	0.2511	0.394	0.1953	0.45	0.1316	0.535	0.1807	0.501	0.0935	0.509	0.1027	0.528	0.1142	0.508	0.1635	0.47	0.0569	0.51	0.0577	0.515
0.0857	0.541	0.0655	0.502	0.314	0.507	0.2909	0.506	0.2406	0.485	0.0815	0.519	0.0847	0.476	0.2477	0.496	0.2556	0.507	0.0952	0.504	0.0831	0.487	0.2586	0.475	0.1701	0.444	0.1623	0.507	0.1594	0.392	0.2559	0.395	0.199	0.45	0.1342	0.535	0.1842	0.502	0.0953	0.51	0.1047	0.53	0.1164	0.508	0.1667	0.47	0.058	0.511	0.0588	0.515
0.0873	0.542	0.0667	0.502	0.3199	0.509	0.2964	0.506	0.2451	0.484	0.083	0.519	0.0863	0.476	0.2523	0.496	0.2604	0.507	0.097	0.503	0.0847	0.487	0.2635	0.477	0.1733	0.442	0.1654	0.507	0.1624	0.392	0.2607	0.396	0.2028	0.452	0.1367	0.536	0.1877	0.503	0.0971	0.51	0.1066	0.531	0.1186	0.508	0.1698	0.47	0.0591	0.511	0.0599	0.516
0.0889	0.542	0.0679	0.502	0.3258	0.51	0.3019	0.504	0.2497	0.484	0.0846	0.52	0.0879	0.476	0.257	0.496	0.2653	0.507	0.0988	0.503	0.0863	0.486	0.2684	0.479	0.1765	0.439	0.1685	0.506	0.1654	0.392	0.2656	0.398	0.2066	0.453	0.1392	0.537	0.1912	0.504	0.0989	0.511	0.1086	0.531	0.1208	0.509	0.1729	0.47	0.0602	0.512	0.061	0.516
0.0905	0.543	0.0692	0.502	0.3318	0.512	0.3074	0.502	0.2542	0.484	0.0861	0.52	0.0895	0.477	0.2617	0.496	0.2701	0.507	0.1005	0.503	0.0878	0.485	0.2733	0.481	0.1797	0.437	0.1715	0.506	0.1684	0.392	0.2704	0.399	0.2103	0.454	0.1418	0.538	0.1946	0.505	0.1007	0.511	0.1106	0.532	0.123	0.51	0.1761	0.469	0.0613	0.512	0.0622	0.516
0.0921	0.544	0.0704	0.502	0.3377	0.515	0.3129	0.501	0.2587	0.484	0.0876	0.52	0.0911	0.476	0.2663	0.496	0.2749	0.506	0.1023	0.503	0.0894	0.484	0.2781	0.484	0.1829	0.435	0.1746	0.506	0.1714	0.392	0.2752	0.401	0.2141	0.455	0.1443	0.539	0.1981	0.505	0.1025	0.512	0.1126	0.533	0.1252	0.51	0.1792	0.468	0.0624	0.512	0.0633	0.516
0.0937	0.545	0.0717	0.502	0.3436	0.517	0.3183	0.499	0.2633	0.484	0.0892	0.52	0.0927	0.476	0.271	0.496	0.2797	0.507	0.1041	0.502	0.091	0.484	0.283	0.486	0.1861	0.432	0.1777	0.506	0.1744	0.392	0.28	0.402	0.2178	0.456	0.1468	0.539	0.2016	0.506	0.1043	0.512	0.1145	0.533	0.1274	0.51	0.1824	0.467	0.0635	0.513	0.0644	0.516
0.0954	0.545	0.0729	0.502	0.3495	0.519	0.3238	0.497	0.2678	0.484	0.0907	0.521	0.0943	0.476	0.2757	0.496	0.2845	0.507	0.1059	0.502	0.0926	0.483	0.2879	0.488	0.1893	0.43	0.1807	0.506	0.1774	0.393	0.2849	0.405	0.2216	0.457	0.1494	0.54	0.2051	0.507	0.1061	0.512	0.1165	0.534	0.1296	0.511	0.1855	0.466	0.0646	0.513	0.0655	0.517
0.097	0.546	0.0741	0.502	0.3555	0.52	0.3293	0.495	0.2724	0.483	0.0923	0.521	0.0959	0.476	0.2804	0.496	0.2894	0.507	0.1077	0.502	0.0941	0.482	0.2928	0.49	0.1925	0.427	0.1838	0.506	0.1804	0.393	0.2897	0.406	0.2253	0.459	0.1519	0.541	0.2085	0.508	0.1079	0.513	0.1185	0.535	0.1318	0.511	0.1887	0.466	0.0657	0.514	0.0666	0.517
0.0986	0.547	0.0754	0.502	0.3614	0.522	0.3348	0.492	0.2769	0.483	0.0938	0.522	0.0975	0.476	0.285	0.496	0.2942	0.507	0.1095	0.501	0.0957	0.481	0.2977	0.493	0.1957	0.425	0.1869	0.505	0.1834	0.393	0.2945	0.409	0.2291	0.46	0.1544	0.542	0.212	0.508	0.1097	0.514	0.1205	0.536	0.134	0.511	0.1918	0.466	0.0668	0.514	0.0677	0.517
0.1002	0.547	0.0766	0.502	0.3673	0.523	0.3403	0.49	0.2814	0.483	0.0953	0.522	0.0991	0.476	0.2897	0.496	0.299	0.506	0.1113	0.501	0.0973	0.48	0.3025	0.495	0.1989	0.423	0.1899	0.505	0.1864	0.393	0.2994	0.411	0.2328	0.462	0.157	0.542	0.2155	0.508	0.1115	0.515	0.1224	0.538	0.1361	0.514	0.195	0.466	0.0679	0.514	0.0688	0.517
0.1018	0.548	0.0778	0.502	0.3732	0.524	0.3458	0.488	0.286	0.483	0.0969	0.523	0.1007	0.476	0.2944	0.496	0.3038	0.506	0.1131	0.501	0.0988	0.479	0.3074	0.497	0.2021	0.421	0.193	0.505	0.1895	0.393	0.3042	0.413	0.2366	0.463	0.1595	0.543	0.219	0.508	0.1133	0.516	0.1244	0.539	0.1383	0.517	0.1981	0.466	0.069	0.515	0.0699	0.517
0.1034	0.549	0.0791	0.501	0.3792	0.526	0.3513	0.485	0.2905	0.482	0.0984	0.523	0.1023	0.476	0.2991	0.496	0.3087	0.506	0.1149	0.5	0.1004	0.479	0.3123	0.499	0.2053	0.419	0.196	0.505	0.1925	0.393	0.309	0.415	0.2404	0.464	0.162	0.544	0.2224	0.508	0.1151	0.518	0.1264	0.54	0.1405	0.52	0.2012	0.465	0.0701	0.515	0.071	0.518
0.1051	0.55	0.0803	0.501	0.3851	0.528	0.3568	0.484	0.2951	0.482	0.0999	0.523	0.1039	0.476	0.3037	0.496	0.3135	0.506	0.1167	0.499	0.102	0.478	0.3172	0.501	0.2086	0.418	0.1991	0.505	0.1955	0.393	0.3138	0.418	0.2441	0.466	0.1645	0.545	0.2259	0.508	0.1169	0.518	0.1284	0.541	0.1427	0.522	0.2044	0.465	0.0712	0.516	0.0721	0.518
0.1067	0.55	0.0815	0.501	0.391	0.53	0.3623	0.482	0.2996	0.482	0.1015	0.523	0.1055	0.476	0.3084	0.496	0.3183	0.506	0.1185	0.499	0.1035	0.477	0.3221	0.503	0.2118	0.416	0.2022	0.504	0.1985	0.394	0.3187	0.42	0.2479	0.468	0.1671	0.546	0.2294	0.509	0.1187	0.519	0.1303	0.543	0.1449	0.523	0.2075	0.466	0.0723	0.516	0.0733	0.518
0.1083	0.551	0.0828	0.501	0.3969	0.532	0.3677	0.481	0.3041	0.482	0.103	0.523	0.1071	0.477	0.3131	0.495	0.3231	0.506	0.1203	0.499	0.1051	0.476	0.3269	0.505	0.215	0.414	0.2052	0.504	0.2015	0.395	0.3235	0.422	0.2516	0.469	0.1696	0.547	0.2329	0.509	0.1205	0.52	0.1323	0.544	0.1471	0.523	0.2107	0.466	0.0734	0.516	0.0744	0.518
0.1099	0.552	0.084	0.501	0.4029	0.534	0.3732	0.48	0.3087	0.482	0.1046	0.524	0.1087	0.477	0.3178	0.495	0.3279	0.506	0.1221	0.498	0.1067	0.475	0.3318	0.508	0.2182	0.412	0.2083	0.504	0.2045	0.396	0.3283	0.425	0.2554	0.471	0.1721	0.548	0.2363	0.51	0.1222	0.521	0.1343	0.545	0.1493	0.524	0.2138	0.466	0.0745	0.517	0.0755	0.519
0.1115	0.553	0.0852	0.501	0.4088	0.535	0.3787	0.478	0.3132	0.481	0.1061	0.524	0.1103	0.477	0.3224	0.494	0.3328	0.505	0.1239	0.498	0.1082	0.475	0.3367	0.509	0.2214	0.41	0.2114	0.503	0.2075	0.396	0.3332	0.427	0.2591	0.472	0.1747	0.549	0.2398	0.51	0.124	0.522	0.1363	0.546	0.1515	0.527	0.217	0.467	0.0756	0.517	0.0766	0.519
0.1131	0.553	0.0865	0.501	0.4147	0.537	0.3842	0.476	0.3178	0.481	0.1076	0.525	0.1119	0.477	0.3271	0.494	0.3376	0.505	0.1257	0.497	0.1098	0.474	0.3416	0.512	0.2246	0.409	0.2144	0.503	0.2105	0.397	0.338	0.43	0.2629	0.473	0.1772	0.55	0.2433	0.51	0.1258	0.523	0.1382	0.547	0.1537	0.53	0.2201	0.468	0.0767	0.518	0.0777	0.519
0.1148	0.554	0.0877	0.501	0.4206	0.537	0.3897	0.475	0.3223	0.481	0.1092	0.525	0.1135	0.478	0.3318	0.493	0.3424	0.504	0.1275	0.497	0.1114	0.473	0.3465	0.514	0.2278	0.407	0.2175	0.502	0.2135	0.398	0.3428	0.432	0.2666	0.475	0.1797	0.551	0.2468	0.511	0.1276	0.524	0.1402	0.548	0.1559	0.534	0.2233	0.469	0.0778	0.518	0.0788	0.519
0.1164	0.554	0.0889	0.501	0.4265	0.539	0.3952	0.473	0.3268	0.481	0.1107	0.525	0.115	0.478	0.3364	0.493	0.3472	0.502	0.1293	0.496	0.1129	0.472	0.3513	0.516	0.231	0.406	0.2206	0.501	0.2165	0.399	0.3476	0.436	0.2704	0.477	0.1823	0.551	0.2502	0.51	0.1294	0.525	0.1422	0.549	0.1581	0.535	0.2264	0.47	0.0789	0.518	0.0799	0.519
0.118	0.555	0.0902	0.501	0.4325	0.541	0.4007	0.472	0.3314	0.48	0.1122	0.525	0.1166	0.478	0.3411	0.492	0.3521	0.501	0.1311	0.496	0.1145	0.471	0.3562	0.518	0.2342	0.405	0.2236	0.501	0.2195	0.4	0.3525	0.438	0.2742	0.479	0.1848	0.552	0.2537	0.51	0.1312	0.525	0.1442	0.55	0.1603	0.536	0.2295	0.47	0.0799	0.519	0.081	0.52
0.1196	0.555	0.0914	0.501	0.4384	0.542	0.4062	0.47	0.3359	0.48	0.1138	0.526	0.1182	0.478	0.3458	0.491	0.3569	0.5	0.1329	0.496	0.1161	0.47	0.3611	0.52	0.2374	0.404	0.2267	0.5	0.2225	0.401	0.3573	0.44	0.2779	0.48	0.1873	0.553	0.2572	0.511	0.133	0.526	0.1461	0.551	0.1625	0.538	0.2327	0.471	0.081	0.519	0.0821	0.52
0.1212	0.556	0.0927	0.501	0.4443	0.543	0.4117	0.468	0.3405	0.48	0.1153	0.526	0.1198	0.478	0.3505	0.491	0.3617	0.5	0.1347	0.495	0.1177	0.47	0.366	0.522	0.2406	0.402	0.2297	0.499	0.2255	0.401	0.3621	0.443	0.2817	0.482	0.1899	0.554	0.2607	0.51	0.1348	0.527	0.1481	0.552	0.1647	0.539	0.2358	0.472	0.0821	0.519	0.0832	0.521
0.1228	0.556	0.0939	0.501	0.4502	0.545	0.4171	0.466	0.345	0.48	0.1169	0.527	0.1214	0.478	0.3551	0.49	0.3665	0.499	0.1365	0.495	0.1192	0.469	0.3709	0.524	0.2439	0.401	0.2328	0.499	0.2285	0.402	0.367	0.445	0.2854	0.483	0.1924	0.554	0.2641	0.51	0.1366	0.529	0.1501	0.553	0.1669	0.541	0.239	0.473	0.0832	0.52	0.0844	0.521
0.1245	0.557	0.0951	0.501	0.4562	0.546	0.4226	0.464	0.3495	0.479	0.1184	0.527	0.123	0.479	0.3598	0.49	0.3714	0.499	0.1383	0.494	0.1208	0.468	0.3757	0.525	0.2471	0.401	0.2359	0.498	0.2316	0.403	0.3718	0.448	0.2892	0.485	0.1949	0.555	0.2676	0.51	0.1384	0.53	0.1521	0.554	0.1691	0.542	0.2421	0.474	0.0843	0.52	0.0855	0.522
0.1261	0.557	0.0964	0.502	0.4621	0.547	0.4281	0.462	0.3541	0.479	0.1199	0.527	0.1246	0.479	0.3645	0.489	0.3762	0.499	0.14	0.494	0.1224	0.467	0.3806	0.527	0.2503	0.4	0.2389	0.497	0.2346	0.405	0.3766	0.45	0.2929	0.487	0.1975	0.556	0.2711	0.51	0.1402	0.53	0.154	0.555	0.1713	0.543	0.2453	0.475	0.0854	0.52	0.0866	0.522
0.1277	0.558	0.0976	0.502	0.468	0.548	0.4336	0.461	0.3586	0.479	0.1215	0.527	0.1262	0.479	0.3692	0.489	0.381	0.499	0.1418	0.493	0.1239	0.466	0.3855	0.529	0.2535	0.4	0.242	0.496	0.2376	0.406	0.3814	0.453	0.2967	0.489	0.2	0.557	0.2746	0.51	0.142	0.531	0.156	0.556	0.1735	0.545	0.2484	0.476	0.0865	0.52	0.0877	0.522
0.1293	0.558	0.0988	0.502	0.4739	0.548	0.4391	0.46	0.3632	0.479	0.123	0.528	0.1278	0.479	0.3738	0.489	0.3858	0.498	0.1436	0.493	0.1255	0.465	0.3904	0.531	0.2567	0.4	0.2451	0.495	0.2406	0.407	0.3863	0.455	0.3004	0.49	0.2025	0.558	0.278	0.51	0.1438	0.532	0.158	0.557	0.1757	0.546	0.2516	0.478	0.0876	0.521	0.0888	0.523
0.1309	0.559	0.1001	0.502	0.4799	0.549	0.4446	0.459	0.3677	0.479	0.1245	0.528	0.1294	0.479	0.3785	0.489	0.3906	0.498	0.1454	0.492	0.1271	0.465	0.3953	0.532	0.2599	0.4	0.2481	0.493	0.2436	0.408	0.3911	0.458	0.3042	0.491	0.205	0.559	0.2815	0.51	0.1456	0.533	0.16	0.558	0.1779	0.548	0.2547	0.481	0.0887	0.521	0.0899	0.524
0.1325	0.559	0.1013	0.502	0.4858	0.549	0.4501	0.458	0.3722	0.478	0.1261	0.528	0.131	0.48	0.3832	0.489	0.3955	0.497	0.1472	0.492	0.1286	0.464	0.4001	0.534	0.2631	0.401	0.2512	0.492	0.2466	0.409	0.3959	0.46	0.308	0.493	0.2076	0.56	0.285	0.51	0.1474	0.534	0.1619	0.559	0.1801	0.548	0.2578	0.486	0.0898	0.521	0.091	0.525
0.1342	0.56	0.1025	0.503	0.4917	0.549	0.4556	0.458	0.3768	0.478	0.1276	0.528	0.1326	0.48	0.3878	0.489	0.4003	0.497	0.149	0.491	0.1302	0.463	0.405	0.535	0.2663	0.401	0.2542	0.491	0.2496	0.41	0.4008	0.462	0.3117	0.495	0.2101	0.561	0.2885	0.51	0.1492	0.534	0.1639	0.56	0.1823	0.549	0.261	0.489	0.0909	0.521	0.0921	0.525
0.1358	0.56	0.1038	0.503	0.4976	0.548	0.4611	0.458	0.3813	0.478	0.1292	0.528	0.1342	0.481	0.3925	0.488	0.4051	0.496	0.1508	0.491	0.1318	0.462	0.4099	0.537	0.2695	0.402	0.2573	0.49	0.2526	0.413	0.4056	0.463	0.3155	0.498	0.2126	0.562	0.2919	0.51	0.151	0.535	0.1659	0.561	0.1845	0.55	0.2641	0.49	0.092	0.521	0.0932	0.525
0.1374	0.561	0.105	0.503	0.504	0.547	0.4665	0.458	0.3859	0.478	0.1307	0.529	0.1358	0.481	0.3972	0.487	0.4099	0.496	0.1526	0.49	0.1333	0.461	0.4148	0.539	0.2727	0.403	0.2604	0.489	0.2556	0.415	0.4104	0.465	0.3192	0.5	0.2152	0.563	0.2954	0.511	0.1528	0.536	0.1679	0.562	0.1867	0.551	0.2673	0.492	0.0931	0.522	0.0943	0.525
0.139	0.562	0.1062	0.503	0.509	0.546	0.472	0.46	0.3904	0.478	0.1322	0.529	0.1374	0.481	0.4019	0.486	0.4148	0.496	0.1544	0.49	0.1349	0.46	0.4197	0.541	0.2759	0.404	0.2634	0.487	0.2586	0.417	0.4152	0.467	0.323	0.501	0.2177	0.563	0.2989	0.511	0.1546	0.537	0.1698	0.563	0.1888	0.551	0.2704	0.494	0.0942	0.522	0.0955	0.525
0.1406	0.562	0.1075	0.503	0.515	0.545	0.4775	0.46	0.3949	0.478	0.1338	0.529	0.139	0.482	0.4065	0.485	0.4196	0.495	0.1562	0.489	0.1365	0.46	0.4245	0.543	0.2791	0.404	0.2665	0.486	0.2616	0.419	0.4201	0.469	0.3267	0.501	0.2202	0.564	0.3024	0.512	0.1564	0.538	0.1718	0.564	0.191	0.552	0.2736	0.496	0.0953	0.523	0.0966	0.525
0.1422	0.563	0.1087	0.504	0.521	0.544	0.483	0.461	0.3995	0.478	0.1353	0.529	0.1406	0.482	0.4112	0.484	0.4244	0.495	0.158	0.489	0.138	0.459	0.4294	0.544	0.2824	0.405	0.2696	0.485	0.2646	0.421	0.4249	0.47	0.3305	0.504	0.2228	0.565	0.3058	0.512	0.1582	0.538	0.1738	0.564	0.1932	0.553	0.2767	0.498	0.0964	0.523	0.0977	0.526
0.1439	0.563	0.11	0.504	0.527	0.544	0.4885	0.462	0.404	0.478	0.1368	0.529	0.1422	0.482	0.4159	0.483	0.4292	0.494	0.1598	0.488	0.1396	0.458	0.4343	0.546	0.2856	0.406	0.2726	0.483	0.2676	0.423	0.4297	0.472	0.3342	0.507	0.2253	0.566	0.3093	0.512	0.16	0.539	0.1758	0.565	0.1954	0.555	0.2799	0.499	0.0975	0.524	0.0988	0.526
0.1455	0.563	0.1112	0.504	0.533	0.546	0.494	0.462	0.4085	0.478	0.1384	0.53	0.1438	0.483	0.4206	0.482	0.434	0.493	0.1616	0.488	0.1412	0.457	0.4392	0.548	0.2888	0.407	0.2757	0.482	0.2707	0.424	0.4346	0.474	0.338	0.509	0.2278	0.567	0.3128	0.512	0.1618	0.54	0.1777	0.565	0.1976	0.557	0.283	0.5	0.0986	0.524	0.0999	0.526
0.1471	0.564	0.1124	0.505	0.539	0.548	0.4995	0.462	0.4131	0.478	0.1399	0.53	0.1454	0.483	0.4252	0.48	0.4389	0.493	0.1634	0.487	0.1428	0.457	0.4441	0.55	0.292	0.408	0.2788	0.481	0.2737	0.426	0.4394	0.476	0.3418	0.509	0.2304	0.568	0.3163	0.512	0.1636	0.54	0.1797	0.566	0.1998	0.558	0.2861	0.501	0.0997	0.525	0.101	0.527
0.1487	0.564	0.1137	0.505	0.545	0.549	0.505	0.461	0.4176	0.478	0.1415	0.53	0.147	0.483	0.4299	0.479	0.4437	0.492	0.1652	0.487	0.1443	0.456	0.4489	0.552	0.2952	0.409	0.2818	0.479	0.2767	0.427	0.4442	0.477	0.3455	0.511	0.2329	0.568	0.3198	0.513	0.1654	0.541	0.1817	0.566	0.202	0.559	0.2893	0.502	0.1008	0.525	0.1021	0.527
0.1503	0.565	0.1149	0.505	0.551	0.551	0.51	0.461	0.4222	0.478	0.143	0.53	0.1486	0.483	0.4346	0.478	0.4485	0.491	0.167	0.486	0.1459	0.455	0.4538	0.554	0.2984	0.409	0.2849	0.478	0.2797	0.428	0.449	0.479	0.3493	0.514	0.2354	0.569	0.3232	0.513	0.1672	0.541	0.1837	0.567	0.2042	0.56	0.2924	0.504	0.1018	0.526	0.1032	0.527
0.1519	0.565	0.1161	0.505	0.557	0.551	0.516	0.46	0.4267	0.478	0.1445	0.53	0.1502	0.484	0.4392	0.476	0.4533	0.49	0.1688	0.486	0.1475	0.454	0.4587	0.555	0.3016	0.41	0.2879	0.477	0.2827	0.429	0.4539	0.48	0.353	0.516	0.238	0.57	0.3267	0.514	0.169	0.542	0.1856	0.567	0.2064	0.561	0.2956	0.505	0.1029	0.526	0.1043	0.528
0.1535	0.565	0.1174	0.505	0.563	0.552	0.521	0.46	0.4312	0.479	0.1461	0.53	0.1518	0.484	0.4439	0.475	0.4582	0.49	0.1706	0.485	0.149	0.453	0.4636	0.557	0.3048	0.411	0.291	0.476	0.2857	0.43	0.4587	0.481	0.3568	0.516	0.2405	0.57	0.3302	0.514	0.1708	0.543	0.1876	0.567	0.2086	0.561	0.2987	0.505	0.104	0.527	0.1054	0.528
0.1552	0.566	0.1186	0.506	0.569	0.553	0.527	0.46	0.4358	0.479	0.1476	0.53	0.1534	0.484	0.4486	0.474	0.463	0.489	0.1724	0.484	0.1506	0.452	0.4685	0.559	0.308	0.412	0.2941	0.474	0.2887	0.431	0.4635	0.482	0.3605	0.516	0.243	0.571	0.3337	0.515	0.1726	0.544	0.1896	0.567	0.2108	0.562	0.3019	0.506	0.1051	0.528	0.1066	0.528
0.1568	0.567	0.1198	0.506	0.575	0.554	0.532	0.46	0.4403	0.479	0.1491	0.53	0.155	0.485	0.4533	0.473	0.4678	0.488	0.1742	0.484	0.1522	0.452	0.4733	0.56	0.3112	0.414	0.2971	0.473	0.2917	0.432	0.4684	0.484	0.3643	0.518	0.2456	0.572	0.3371	0.516	0.1744	0.545	0.1916	0.567	0.213	0.562	0.305	0.507	0.1062	0.529	0.1077	0.529
0.1584	0.567	0.1211	0.506	0.581	0.554	0.538	0.461	0.4449	0.48	0.1507	0.53	0.1566	0.485	0.4579	0.472	0.4726	0.488	0.176	0.483	0.1537	0.451	0.4782	0.561	0.3144	0.415	0.3002	0.472	0.2947	0.432	0.4732	0.484	0.368	0.523	0.2481	0.572	0.3406	0.517	0.1762	0.545	0.1935	0.568	0.2152	0.562	0.3082	0.508	0.1073	0.53	0.1088	0.529
0.16	0.567	0.1223	0.507	0.587	0.556	0.543	0.461	0.4494	0.48	0.1522	0.531	0.1582	0.485	0.4626	0.471	0.4775	0.487	0.1778	0.483	0.1553	0.45	0.4831	0.562	0.3176	0.416	0.3033	0.471	0.2977	0.433	0.478	0.485	0.3718	0.528	0.2506	0.573	0.3441	0.518	0.178	0.545	0.1955	0.568	0.2174	0.563	0.3113	0.508	0.1084	0.531	0.1099	0.529
0.1616	0.568	0.1235	0.507	0.592	0.557	0.549	0.462	0.4539	0.481	0.1538	0.531	0.1598	0.486	0.4673	0.471	0.4823	0.487	0.1795	0.482	0.1569	0.449	0.488	0.563	0.3209	0.418	0.3063	0.47	0.3007	0.433	0.4828	0.485	0.3756	0.53	0.2531	0.573	0.3476	0.519	0.1798	0.546	0.1975	0.569	0.2196	0.563	0.3144	0.508	0.1095	0.533	0.111	0.53
0.1632	0.568	0.1248	0.508	0.598	0.558	0.554	0.462	0.4585	0.481	0.1553	0.531	0.1614	0.486	0.472	0.47	0.4871	0.486	0.1813	0.481	0.1584	0.448	0.4929	0.564	0.3241	0.42	0.3094	0.469	0.3037	0.434	0.4877	0.486	0.3793	0.532	0.2557	0.574	0.351	0.52	0.1816	0.547	0.1995	0.569	0.2218	0.562	0.3176	0.509	0.1106	0.535	0.1121	0.53
0.1649	0.569	0.126	0.508	0.604	0.559	0.56	0.461	0.463	0.482	0.1568	0.531	0.163	0.487	0.4766	0.47	0.4919	0.485	0.1831	0.481	0.16	0.447	0.4977	0.565	0.3273	0.421	0.3125	0.468	0.3067	0.435	0.4925	0.486	0.3831	0.533	0.2582	0.574	0.3545	0.521	0.1834	0.548	0.2014	0.569	0.224	0.562	0.3207	0.51	0.1117	0.536	0.1132	0.53
0.1665	0.569	0.1272	0.508	0.61	0.56	0.565	0.461	0.4676	0.482	0.1584	0.531	0.1646	0.487	0.4813	0.469	0.4967	0.484	0.1849	0.48	0.1616	0.447	0.503	0.566	0.3305	0.422	0.3155	0.468	0.3097	0.436	0.4973	0.487	0.3868	0.534	0.2607	0.575	0.358	0.523	0.1852	0.548	0.2034	0.569	0.2262	0.562	0.3239	0.512	0.1128	0.537	0.1143	0.531
0.1681	0.57	0.1285	0.509	0.616	0.562	0.571	0.461	0.4721	0.483	0.1599	0.531	0.1662	0.487	0.486	0.468	0.502	0.484	0.1867	0.479	0.1631	0.446	0.508	0.566	0.3337	0.424	0.3186	0.467	0.3128	0.437	0.502	0.488	0.3906	0.532	0.2633	0.576	0.3615	0.524	0.187	0.548	0.2054	0.569	0.2284	0.562	0.327	0.513	0.1139	0.538	0.1154	0.531
0.1697	0.57	0.1297	0.509	0.622	0.563	0.576	0.46	0.4766	0.483	0.1614	0.531	0.1678	0.487	0.4906	0.467	0.506	0.483	0.1885	0.479	0.1647	0.445	0.512	0.567	0.3369	0.426	0.3216	0.466	0.3158	0.438	0.507	0.488	0.3943	0.532	0.2658	0.576	0.3649	0.525	0.1888	0.549	0.2074	0.569	0.2306	0.563	0.3302	0.514	0.115	0.538	0.1165	0.531
0.1713	0.571	0.131	0.509	0.628	0.565	0.582	0.46	0.4812	0.484	0.163	0.531	0.1694	0.488	0.4953	0.467	0.511	0.482	0.1903	0.479	0.1663	0.444	0.517	0.567	0.3401	0.428	0.3247	0.465	0.3188	0.439	0.512	0.49	0.3981	0.532	0.2683	0.577	0.3684	0.527	0.1906	0.55	0.2093	0.569	0.2328	0.563	0.3333	0.515	0.1161	0.539	0.1176	0.531
0.1729	0.571	0.1322	0.51	0.634	0.567	0.587	0.459	0.4857	0.485	0.1645	0.531	0.171	0.488	0.5	0.466	0.516	0.481	0.1921	0.479	0.1678	0.444	0.522	0.567	0.3433	0.43	0.3278	0.464	0.3218	0.439	0.517	0.49	0.4018	0.533	0.2709	0.577	0.3719	0.527	0.1924	0.551	0.2113	0.569	0.235	0.563	0.3365	0.517	0.1172	0.539	0.1188	0.532
0.1746	0.572	0.1334	0.51	0.64	0.568	0.593	0.458	0.4903	0.485	0.1661	0.531	0.1726	0.488	0.505	0.465	0.521	0.48	0.1939	0.479	0.1694	0.443	0.527	0.568	0.3465	0.431	0.3308	0.463	0.3248	0.439	0.521	0.491	0.4056	0.536	0.2734	0.578	0.3754	0.527	0.1942	0.551	0.2133	0.569	0.2372	0.563	0.3396	0.518	0.1183	0.539	0.1199	0.532
0.1762	0.572	0.1347	0.511	0.646	0.569	0.598	0.458	0.4948	0.486	0.1676	0.531	0.1742	0.489	0.509	0.465	0.526	0.48	0.1957	0.478	0.171	0.442	0.532	0.568	0.3497	0.433	0.3339	0.463	0.3278	0.439	0.526	0.492	0.4094	0.537	0.2759	0.578	0.3788	0.528	0.196	0.552	0.2153	0.569	0.2394	0.563	0.3427	0.518	0.1194	0.54	0.121	0.532
0.1778	0.573	0.1359	0.511	0.652	0.57	0.604	0.458	0.4993	0.486	0.1691	0.531	0.1758	0.489	0.514	0.464	0.531	0.479	0.1975	0.478	0.1726	0.441	0.537	0.569	0.3529	0.434	0.337	0.462	0.3308	0.439	0.531	0.494	0.4131	0.538	0.2785	0.579	0.3823	0.528	0.1978	0.552	0.2172	0.569	0.2416	0.563	0.3459	0.518	0.1205	0.54	0.1221	0.532
0.1794	0.573	0.1371	0.511	0.658	0.571	0.609	0.458	0.504	0.486	0.1707	0.531	0.1774	0.49	0.519	0.463	0.535	0.479	0.1993	0.478	0.1741	0.441	0.542	0.57	0.3562	0.436	0.34	0.462	0.3338	0.439	0.536	0.495	0.4169	0.539	0.281	0.58	0.3858	0.528	0.1996	0.553	0.2192	0.569	0.2437	0.563	0.349	0.519	0.1216	0.54	0.1232	0.532
0.181	0.574	0.1384	0.512	0.664	0.571	0.615	0.459	0.508	0.487	0.1722	0.531	0.179	0.491	0.523	0.462	0.54	0.478	0.2011	0.478	0.1757	0.44	0.547	0.57	0.3594	0.438	0.3431	0.461	0.3368	0.439	0.541	0.497	0.4206	0.541	0.2835	0.58	0.3893	0.529	0.2014	0.553	0.2212	0.569	0.2459	0.563	0.3522	0.52	0.1227	0.54	0.1243	0.533
0.1826	0.575	0.1396	0.512	0.669	0.571	0.62	0.459	0.513	0.488	0.1737	0.531	0.1806	0.491	0.528	0.461	0.545	0.478	0.2029	0.478	0.1773	0.439	0.551	0.571	0.3626	0.44	0.3461	0.461	0.3398	0.439	0.546	0.498	0.4244	0.547	0.2861	0.581	0.3927	0.529	0.2031	0.554	0.2232	0.569	0.2481	0.564	0.3553	0.522	0.1238	0.541	0.1254	0.533
0.1843	0.575	0.1408	0.512	0.675	0.571	0.626	0.459	0.517	0.488	0.1753	0.531	0.1822	0.491	0.533	0.46	0.55	0.478	0.2047	0.477	0.1788	0.438	0.556	0.571	0.3658	0.442	0.3492	0.461	0.3428	0.439	0.55	0.5	0.4281	0.551	0.2886	0.581	0.3962	0.529	0.2049	0.554	0.2251	0.57	0.2503	0.564	0.3585	0.523	0.1249	0.541	0.1265	0.533
0.1859	0.575	0.1421	0.513	0.681	0.571	0.631	0.459	0.522	0.489	0.1768	0.531	0.1838	0.491	0.537	0.459	0.555	0.477	0.2065	0.477	0.1804	0.438	0.561	0.572	0.369	0.444	0.3523	0.46	0.3458	0.439	0.555	0.501	0.4319	0.552	0.2911	0.581	0.3997	0.53	0.2067	0.554	0.2271	0.57	0.2525	0.564	0.3616	0.524	0.1259	0.542	0.1276	0.533
0.1875	0.576	0.1433	0.513	0.687	0.571	0.637	0.459	0.527	0.489	0.1784	0.531	0.1854	0.492	0.542	0.458	0.559	0.477	0.2083	0.477	0.182	0.437	0.566	0.573	0.3722	0.445	0.3553	0.46	0.3488	0.44	0.56	0.504	0.4356	0.553	0.2937	0.582	0.4032	0.53	0.2085	0.554	0.2291	0.571	0.2547	0.564	0.3648	0.525	0.127	0.542	0.1287	0.533
0.1891	0.576	0.1445	0.514	0.693	0.57	0.642	0.459	0.531	0.489	0.1799	0.531	0.187	0.492	0.547	0.455	0.564	0.476	0.2101	0.476	0.1835	0.436	0.571	0.573	0.3754	0.447	0.3584	0.46	0.3518	0.441	0.565	0.505	0.4394	0.554	0.2962	0.583	0.4066	0.53	0.2103	0.555	0.2311	0.571	0.2569	0.563	0.3679	0.525	0.1281	0.542	0.1299	0.533
0.1907	0.577	0.1458	0.515	0.699	0.569	0.648	0.459	0.536	0.489	0.1814	0.531	0.1886	0.493	0.551	0.454	0.569	0.475	0.2119	0.477	0.1851	0.435	0.576	0.574	0.3786	0.449	0.3615	0.46	0.3549	0.442	0.57	0.507	0.4432	0.555	0.2987	0.583	0.4101	0.531	0.2121	0.555	0.233	0.571	0.2591	0.563	0.371	0.524	0.1292	0.542	0.131	0.534
0.1923	0.577	0.147	0.515	0.705	0.567	0.653	0.459	0.54	0.49	0.183	0.531	0.1901	0.493	0.556	0.453	0.574	0.474	0.2137	0.477	0.1867	0.434	0.581	0.575	0.3818	0.451	0.3645	0.46	0.3579	0.443	0.575	0.508	0.4469	0.556	0.3012	0.583	0.4136	0.531	0.2139	0.555	0.235	0.571	0.2613	0.563	0.3742	0.523	0.1303	0.542	0.1321	0.534
0.194	0.577	0.1482	0.516	0.711	0.567	0.659	0.459	0.545	0.49	0.1845	0.531	0.1917	0.493	0.561	0.452	0.579	0.474	0.2155	0.476	0.1882	0.433	0.586	0.575	0.385	0.453	0.3676	0.459	0.3609	0.444	0.579	0.509	0.4507	0.558	0.3038	0.584	0.4171	0.532	0.2157	0.555	0.237	0.571	0.2635	0.563	0.3773	0.522	0.1314	0.542	0.1332	0.534
0.1956	0.578	0.1495	0.516	0.717	0.567	0.664	0.46	0.549	0.49	0.186	0.531	0.1933	0.494	0.565	0.45	0.584	0.473	0.2173	0.476	0.1898	0.433	0.59	0.576	0.3882	0.454	0.3707	0.459	0.3639	0.445	0.584	0.509	0.4544	0.559	0.3063	0.584	0.4205	0.533	0.2175	0.555	0.239	0.57	0.2657	0.564	0.3805	0.521	0.1325	0.542	0.1343	0.534
0.1972	0.578	0.1507	0.517	0.723	0.567	0.67	0.461	0.554	0.491	0.1876	0.531	0.1949	0.494	0.57	0.45	0.588	0.473	0.2191	0.476	0.1914	0.432	0.595	0.577	0.3914	0.456	0.3737	0.46	0.3669	0.447	0.589	0.509	0.4582	0.559	0.3088	0.585	0.424	0.533	0.2193	0.556	0.2409	0.57	0.2679	0.564	0.3836	0.521	0.1336	0.542	0.1354	0.534
0.1988	0.579	0.152	0.518	0.729	0.567	0.675	0.462	0.558	0.491	0.1891	0.531	0.1965	0.494	0.575	0.45	0.593	0.473	0.2208	0.476	0.1929	0.431	0.6	0.578	0.3947	0.458	0.3768	0.46	0.3699	0.448	0.594	0.509	0.4619	0.56	0.3114	0.585	0.4275	0.534	0.2211	0.556	0.2429	0.571	0.2701	0.564	0.3868	0.522	0.1347	0.542	0.1365	0.534
0.2004	0.579	0.1532	0.518	0.735	0.567	0.681	0.463	0.563	0.491	0.1907	0.531	0.1981	0.495	0.579	0.449	0.598	0.473	0.2226	0.476	0.1945	0.43	0.605	0.579	0.3979	0.459	0.3798	0.46	0.3729	0.45	0.599	0.509	0.4657	0.562	0.3139	0.585	0.431	0.534	0.2229	0.556	0.2449	0.571	0.2723	0.564	0.3899	0.522	0.1358	0.542	0.1376	0.535
0.202	0.579	0.1544	0.519	0.741	0.568	0.686	0.465	0.567	0.491	0.1922	0.531	0.1997	0.495	0.584	0.448	0.603	0.473	0.2244	0.476	0.1961	0.43	0.61	0.58	0.4011	0.461	0.3829	0.461	0.3759	0.451	0.604	0.508	0.4694	0.563	0.3164	0.586	0.4344	0.535	0.2247	0.556	0.2469	0.57	0.2745	0.563	0.3931	0.522	0.1369	0.542	0.1387	0.535
0.2037	0.58	0.1557	0.52	0.746	0.569	0.692	0.466	0.572	0.492	0.1937	0.531	0.2013	0.496	0.589	0.447	0.608	0.473	0.2262	0.476	0.1977	0.429	0.615	0.581	0.4043	0.463	0.386	0.461	0.3789	0.451	0.608	0.508	0.4732	0.564	0.319	0.586	0.4379	0.535	0.2265	0.556	0.2488	0.569	0.2767	0.562	0.3962	0.522	0.138	0.543	0.1398	0.535
0.2053	0.58	0.1569	0.52	0.752	0.569	0.697	0.467	0.577	0.492	0.1953	0.531	0.2029	0.496	0.593	0.446	0.612	0.473	0.228	0.476	0.1992	0.428	0.62	0.581	0.4075	0.464	0.389	0.462	0.3819	0.452	0.613	0.507	0.477	0.564	0.3215	0.586	0.4414	0.535	0.2283	0.557	0.2508	0.568	0.2789	0.562	0.3993	0.523	0.1391	0.543	0.141	0.535
0.2069	0.581	0.1581	0.521	0.758	0.57	0.703	0.469	0.581	0.492	0.1968	0.531	0.2045	0.497	0.598	0.445	0.617	0.473	0.2298	0.475	0.2008	0.427	0.625	0.582	0.4107	0.466	0.3921	0.463	0.3849	0.452	0.618	0.507	0.4807	0.565	0.324	0.586	0.4449	0.535	0.2301	0.557	0.2528	0.568	0.2811	0.562	0.4025	0.523	0.1402	0.544	0.1421	0.535
0.2085	0.581	0.1594	0.521	0.764	0.57	0.708	0.47	0.586	0.492	0.1983	0.531	0.2061	0.497	0.603	0.444	0.622	0.473	0.2316	0.475	0.2024	0.427	0.63	0.583	0.4139	0.468	0.3952	0.463	0.3879	0.452	0.623	0.506	0.4845	0.566	0.3266	0.586	0.4483	0.535	0.2319	0.557	0.2548	0.569	0.2833	0.563	0.4056	0.524	0.1413	0.544	0.1432	0.535
0.2101	0.582	0.1606	0.521	0.77	0.569	0.714	0.47	0.59	0.492	0.1999	0.531	0.2077	0.497	0.607	0.443	0.627	0.473	0.2334	0.475	0.2039	0.426	0.634	0.583	0.4171	0.47	0.3982	0.464	0.3909	0.451	0.628	0.504	0.4882	0.567	0.3291	0.586	0.4518	0.535	0.2337	0.557	0.2567	0.568	0.2855	0.563	0.4088	0.525	0.1424	0.544	0.1443	0.535
0.2117	0.582	0.1618	0.522	0.776	0.569	0.719	0.471	0.595	0.493	0.2014	0.531	0.2093	0.498	0.612	0.443	0.632	0.473	0.2352	0.475	0.2055	0.425	0.639	0.583	0.4203	0.471	0.4013	0.465	0.3939	0.451	0.633	0.504	0.492	0.567	0.3316	0.586	0.4553	0.536	0.2355	0.557	0.2587	0.567	0.2877	0.564	0.4119	0.527	0.1435	0.545	0.1454	0.535
0.2134	0.582	0.1631	0.522	0.782	0.569	0.725	0.472	0.599	0.493	0.203	0.531	0.2109	0.498	0.617	0.442	0.637	0.473	0.237	0.475	0.2071	0.424	0.644	0.584	0.4235	0.472	0.4043	0.465	0.397	0.452	0.637	0.504	0.4957	0.568	0.3342	0.586	0.4588	0.536	0.2373	0.558	0.2607	0.568	0.2899	0.563	0.4151	0.529	0.1446	0.545	0.1465	0.535
0.215	0.583	0.1643	0.523	0.788	0.57	0.73	0.472	0.604	0.494	0.2045	0.531	0.2125	0.499	0.621	0.442	0.641	0.472	0.2388	0.475	0.2086	0.424	0.649	0.584	0.4267	0.474	0.4074	0.465	0.4	0.453	0.642	0.503	0.4995	0.569	0.3367	0.585	0.4622	0.536	0.2391	0.558	0.2627	0.569	0.2921	0.563	0.4182	0.53	0.1457	0.546	0.1476	0.535
0.2166	0.583	0.1655	0.523	0.794	0.571	0.735	0.473	0.608	0.494	0.206	0.531	0.2141	0.5	0.626	0.441	0.646	0.472	0.2406	0.474	0.2102	0.423	0.654	0.584	0.4299	0.475	0.4105	0.466	0.403	0.453	0.647	0.503	0.503	0.57	0.3392	0.585	0.4657	0.536	0.2409	0.558	0.2646	0.569	0.2943	0.563	0.4214	0.53	0.1468	0.546	0.1487	0.535
0.2182	0.584	0.1668	0.523	0.8	0.572	0.741	0.473	0.613	0.495	0.2076	0.531	0.2157	0.5	0.631	0.441	0.651	0.472	0.2424	0.474	0.2118	0.423	0.659	0.584	0.4332	0.476	0.4135	0.467	0.406	0.454	0.652	0.504	0.507	0.571	0.3417	0.586	0.4692	0.536	0.2427	0.558	0.2666	0.569	0.2964	0.563	0.4245	0.531	0.1479	0.546	0.1498	0.535
0.2198	0.584	0.168	0.523	0.806	0.573	0.746	0.474	0.617	0.495	0.2091	0.531	0.2173	0.501	0.636	0.44	0.656	0.472	0.2442	0.473	0.2133	0.422	0.664	0.584	0.4364	0.478	0.4166	0.467	0.409	0.454	0.657	0.504	0.511	0.572	0.3443	0.585	0.4727	0.536	0.2445	0.558	0.2686	0.569	0.2986	0.562	0.4276	0.532	0.1489	0.547	0.1509	0.535
0.2214	0.585	0.1693	0.523	0.812	0.574	0.752	0.474	0.622	0.496	0.2106	0.531	0.2189	0.501	0.64	0.439	0.661	0.471	0.246	0.473	0.2149	0.421	0.669	0.585	0.4396	0.478	0.4197	0.468	0.412	0.455	0.661	0.504	0.515	0.573	0.3468	0.585	0.4762	0.537	0.2463	0.559	0.2706	0.57	0.3008	0.562	0.4308	0.534	0.15	0.547	0.1521	0.535
0.2231	0.586	0.1705	0.523	0.818	0.574	0.757	0.475	0.626	0.496	0.2122	0.531	0.2205	0.501	0.645	0.439	0.666	0.471	0.2478	0.473	0.2165	0.42	0.673	0.585	0.4428	0.48	0.4227	0.469	0.415	0.455	0.666	0.505	0.518	0.574	0.3493	0.584	0.4796	0.537	0.2481	0.559	0.2725	0.57	0.303	0.563	0.4339	0.535	0.1511	0.547	0.1532	0.534
0.2247	0.586	0.1717	0.524	0.823	0.575	0.763	0.476	0.631	0.497	0.2137	0.531	0.2221	0.502	0.65	0.438	0.67	0.471	0.2496	0.472	0.218	0.42	0.678	0.586	0.446	0.481	0.4258	0.47	0.418	0.456	0.671	0.505	0.522	0.574	0.3519	0.584	0.4831	0.538	0.2499	0.56	0.2745	0.569	0.3052	0.563	0.4371	0.536	0.1522	0.547	0.1543	0.534
0.2263	0.587	0.173	0.524	0.829	0.576	0.768	0.477	0.636	0.497	0.2153	0.531	0.2237	0.502	0.654	0.437	0.675	0.471	0.2514	0.472	0.2196	0.419	0.683	0.586	0.4492	0.482	0.4289	0.47	0.421	0.458	0.676	0.505	0.526	0.575	0.3544	0.584	0.4866	0.538	0.2517	0.56	0.2765	0.569	0.3074	0.563	0.4402	0.536	0.1533	0.547	0.1554	0.533
0.2279	0.588	0.1742	0.524	0.835	0.578	0.774	0.479	0.64	0.498	0.2168	0.531	0.2253	0.503	0.659	0.437	0.68	0.471	0.2532	0.471	0.2212	0.418	0.688	0.586	0.4524	0.483	0.4319	0.471	0.424	0.459	0.681	0.505	0.53	0.576	0.3569	0.583	0.4901	0.539	0.2535	0.561	0.2785	0.569	0.3096	0.563	0.4434	0.537	0.1544	0.548	0.1565	0.533
0.2295	0.588	0.1754	0.524	0.841	0.579	0.779	0.481	0.645	0.498	0.2183	0.531	0.2269	0.503	0.664	0.436	0.685	0.47	0.255	0.471	0.2228	0.418	0.693	0.586	0.4556	0.485	0.435	0.472	0.427	0.461	0.686	0.505	0.533	0.576	0.3595	0.583	0.4935	0.54	0.2553	0.561	0.2804	0.57	0.3118	0.563	0.4465	0.538	0.1555	0.548	0.1576	0.532
0.2311	0.589	0.1767	0.524	0.847	0.581	0.785	0.482	0.649	0.499	0.2199	0.531	0.2285	0.503	0.668	0.435	0.69	0.47	0.2568	0.47	0.2243	0.417	0.698	0.587	0.4588	0.486	0.438	0.472	0.43	0.461	0.69	0.505	0.537	0.577	0.362	0.582	0.497	0.541	0.2571	0.562	0.2824	0.57	0.314	0.563	0.4497	0.538	0.1566	0.548	0.1587	0.532
0.2327	0.59	0.1779	0.525	0.853	0.583	0.79	0.484	0.654	0.499	0.2214	0.531	0.2301	0.503	0.673	0.434	0.694	0.47	0.2586	0.47	0.2259	0.416	0.703	0.587	0.462	0.487	0.4411	0.473	0.433	0.461	0.695	0.506	0.541	0.577	0.3645	0.582	0.5	0.541	0.2589	0.562	0.2844	0.568	0.3162	0.563	0.4528	0.538	0.1577	0.548	0.1598	0.533
0.2344	0.591	0.1791	0.525	0.859	0.584	0.796	0.486	0.658	0.499	0.223	0.531	0.2317	0.503	0.678	0.434	0.699	0.47	0.2603	0.47	0.2275	0.415	0.708	0.587	0.4652	0.488	0.4442	0.474	0.436	0.462	0.7	0.507	0.545	0.578	0.3671	0.581	0.504	0.541	0.2607	0.563	0.2864	0.569	0.3184	0.563	0.4559	0.539	0.1588	0.548	0.1609	0.533
0.236	0.592	0.1804	0.526	0.865	0.585	0.801	0.487	0.663	0.5	0.2245	0.531	0.2333	0.504	0.682	0.433	0.704	0.47	0.2621	0.469	0.229	0.415	0.712	0.587	0.4685	0.489	0.4472	0.474	0.4391	0.463	0.705	0.508	0.548	0.579	0.3696	0.581	0.507	0.542	0.2625	0.563	0.2883	0.569	0.3206	0.564	0.4591	0.54	0.1599	0.549	0.162	0.534
0.2376	0.593	0.1816	0.526	0.871	0.586	0.807	0.489	0.667	0.5	0.226	0.531	0.2349	0.504	0.687	0.433	0.709	0.47	0.2639	0.468	0.2306	0.414	0.717	0.586	0.4717	0.49	0.4503	0.475	0.4421	0.464	0.71	0.508	0.552	0.579	0.3721	0.581	0.511	0.542	0.2643	0.564	0.2903	0.57	0.3228	0.565	0.4622	0.541	0.161	0.549	0.1632	0.534
0.2392	0.593	0.1828	0.526	0.877	0.587	0.812	0.49	0.672	0.501	0.2276	0.531	0.2365	0.505	0.692	0.433	0.714	0.47	0.2657	0.468	0.2322	0.414	0.722	0.586	0.4749	0.491	0.4534	0.476	0.4451	0.465	0.715	0.508	0.556	0.58	0.3747	0.58	0.514	0.542	0.2661	0.564	0.2923	0.57	0.325	0.566	0.4654	0.541	0.1621	0.549	0.1643	0.534
0.2408	0.594	0.1841	0.526	0.883	0.586	0.818	0.492	0.676	0.501	0.2291	0.531	0.2381	0.505	0.696	0.433	0.719	0.47	0.2675	0.467	0.2337	0.413	0.727	0.585	0.4781	0.492	0.4564	0.477	0.4481	0.467	0.719	0.508	0.56	0.581	0.3772	0.58	0.518	0.542	0.2679	0.565	0.2943	0.57	0.3272	0.567	0.4685	0.541	0.1632	0.549	0.1654	0.534
0.2424	0.594	0.1853	0.526	0.889	0.586	0.823	0.494	0.681	0.502	0.2306	0.531	0.2397	0.505	0.701	0.432	0.723	0.47	0.2693	0.466	0.2353	0.412	0.732	0.585	0.4813	0.493	0.4595	0.477	0.4511	0.468	0.724	0.509	0.563	0.581	0.3797	0.579	0.521	0.541	0.2697	0.565	0.2962	0.571	0.3294	0.568	0.4717	0.54	0.1643	0.549	0.1665	0.534
0.2441	0.595	0.1865	0.526	0.895	0.587	0.829	0.496	0.685	0.502	0.2322	0.531	0.2413	0.506	0.706	0.432	0.728	0.47	0.2711	0.466	0.2369	0.411	0.737	0.584	0.4845	0.495	0.4626	0.478	0.4541	0.47	0.729	0.509	0.567	0.582	0.3823	0.578	0.525	0.54	0.2715	0.566	0.2982	0.571	0.3316	0.568	0.4748	0.54	0.1654	0.549	0.1676	0.534
0.2457	0.596	0.1878	0.527	0.9	0.588	0.834	0.499	0.69	0.503	0.2337	0.531	0.2429	0.506	0.71	0.431	0.733	0.469	0.2729	0.466	0.2384	0.411	0.742	0.584	0.4877	0.496	0.4656	0.478	0.4571	0.471	0.734	0.511	0.571	0.582	0.3848	0.577	0.528	0.539	0.2733	0.567	0.3002	0.571	0.3338	0.568	0.478	0.539	0.1665	0.549	0.1687	0.534
0.2473	0.597	0.189	0.527	0.906	0.59	0.84	0.501	0.695	0.503	0.2353	0.532	0.2445	0.506	0.715	0.43	0.738	0.468	0.2747	0.465	0.24	0.41	0.747	0.583	0.4909	0.497	0.4687	0.479	0.4601	0.472	0.739	0.512	0.575	0.583	0.3873	0.577	0.532	0.538	0.2751	0.567	0.3022	0.572	0.336	0.569	0.4811	0.538	0.1676	0.55	0.1698	0.534
0.2489	0.598	0.1903	0.528	0.912	0.593	0.845	0.503	0.699	0.503	0.2368	0.532	0.2461	0.506	0.72	0.429	0.743	0.468	0.2765	0.465	0.2416	0.41	0.752	0.582	0.4941	0.498	0.4717	0.479	0.4631	0.473	0.744	0.514	0.578	0.584	0.3898	0.576	0.535	0.537	0.2769	0.568	0.3041	0.572	0.3382	0.569	0.4842	0.538	0.1687	0.55	0.1709	0.535
0.2505	0.599	0.1915	0.528	0.918	0.595	0.851	0.505	0.704	0.504	0.2383	0.532	0.2477	0.507	0.724	0.429	0.748	0.468	0.2783	0.464	0.2431	0.409	0.756	0.582	0.4973	0.499	0.4748	0.48	0.4661	0.474	0.748	0.515	0.582	0.584	0.3924	0.575	0.539	0.536	0.2787	0.568	0.3061	0.572	0.3404	0.569	0.4874	0.539	0.1698	0.55	0.172	0.535
0.2521	0.599	0.1927	0.528	0.924	0.597	0.856	0.508	0.708	0.504	0.2399	0.532	0.2493	0.507	0.729	0.428	0.752	0.468	0.2801	0.464	0.2447	0.409	0.761	0.582	0.501	0.5	0.4779	0.481	0.4691	0.474	0.753	0.516	0.586	0.584	0.3949	0.575	0.542	0.535	0.2805	0.569	0.3081	0.573	0.3426	0.569	0.4905	0.54	0.1709	0.55	0.1731	0.535
0.2538	0.6	0.194	0.528	0.93	0.599	0.862	0.509	0.713	0.504	0.2414	0.533	0.2509	0.507	0.734	0.428	0.757	0.468	0.2819	0.463	0.2463	0.408	0.766	0.581	0.504	0.501	0.4809	0.481	0.4721	0.475	0.758	0.517	0.59	0.585	0.3974	0.575	0.546	0.534	0.2822	0.57	0.3101	0.573	0.3448	0.569	0.4937	0.541	0.1719	0.55	0.1743	0.536
0.2554	0.601	0.1952	0.528	0.936	0.6	0.867	0.51	0.717	0.504	0.2429	0.533	0.2525	0.508	0.738	0.428	0.762	0.469	0.2837	0.463	0.2479	0.407	0.771	0.582	0.507	0.503	0.484	0.482	0.4751	0.476	0.763	0.517	0.593	0.585	0.4	0.574	0.549	0.533	0.284	0.57	0.312	0.573	0.347	0.569	0.4968	0.54	0.173	0.55	0.1754	0.536
0.257	0.602	0.1964	0.529	0.942	0.602	0.873	0.512	0.722	0.505	0.2445	0.533	0.2541	0.508	0.743	0.427	0.767	0.468	0.2855	0.462	0.2494	0.406	0.776	0.582	0.51	0.503	0.4871	0.483	0.4781	0.476	0.768	0.519	0.597	0.585	0.4025	0.574	0.553	0.533	0.2858	0.571	0.314	0.573	0.3492	0.569	0.5	0.539	0.1741	0.549	0.1765	0.536
0.2586	0.602	0.1977	0.53	0.948	0.602	0.878	0.513	0.726	0.505	0.246	0.533	0.2557	0.508	0.748	0.427	0.772	0.468	0.2873	0.462	0.251	0.406	0.781	0.582	0.513	0.504	0.4901	0.483	0.4812	0.476	0.773	0.521	0.601	0.585	0.405	0.574	0.556	0.532	0.2876	0.571	0.316	0.574	0.3513	0.568	0.503	0.538	0.1752	0.549	0.1776	0.536
0.2602	0.603	0.1989	0.53	0.954	0.603	0.884	0.514	0.731	0.505	0.2476	0.533	0.2573	0.508	0.752	0.426	0.776	0.469	0.2891	0.461	0.2526	0.405	0.786	0.582	0.517	0.505	0.4932	0.484	0.4842	0.477	0.777	0.522	0.605	0.585	0.4076	0.574	0.56	0.532	0.2894	0.572	0.318	0.574	0.3535	0.568	0.506	0.537	0.1763	0.549	0.1787	0.536
0.2618	0.604	0.2001	0.53	0.96	0.603	0.889	0.516	0.735	0.505	0.2491	0.533	0.2589	0.509	0.757	0.426	0.781	0.469	0.2909	0.461	0.2541	0.405	0.791	0.583	0.52	0.507	0.4962	0.485	0.4872	0.477	0.782	0.523	0.608	0.586	0.4101	0.574	0.563	0.531	0.2912	0.573	0.3199	0.574	0.3557	0.568	0.509	0.536	0.1774	0.549	0.1798	0.536
0.2635	0.605	0.2014	0.531	0.966	0.603	0.895	0.517	0.74	0.505	0.2506	0.534	0.2605	0.509	0.762	0.425	0.786	0.469	0.2927	0.461	0.2557	0.404	0.795	0.583	0.523	0.508	0.4993	0.485	0.4902	0.477	0.787	0.524	0.612	0.586	0.4126	0.574	0.567	0.531	0.293	0.574	0.3219	0.573	0.3579	0.567	0.513	0.537	0.1785	0.549	0.1809	0.536
0.2651	0.605	0.2026	0.531	0.972	0.603	0.9	0.518	0.744	0.505	0.2522	0.534	0.2621	0.509	0.766	0.424	0.791	0.469	0.2945	0.46	0.2573	0.403	0.8	0.583	0.526	0.509	0.502	0.486	0.4932	0.477	0.792	0.525	0.616	0.586	0.4152	0.575	0.57	0.531	0.2948	0.575	0.3239	0.573	0.3601	0.567	0.516	0.538	0.1796	0.549	0.182	0.536
0.2667	0.606	0.2038	0.531	0.978	0.603	0.906	0.518	0.749	0.506	0.2537	0.534	0.2637	0.509	0.771	0.423	0.796	0.469	0.2963	0.46	0.2588	0.402	0.805	0.584	0.529	0.51	0.505	0.486	0.4962	0.477	0.797	0.525	0.62	0.586	0.4177	0.575	0.573	0.531	0.2966	0.575	0.3259	0.573	0.3623	0.567	0.519	0.539	0.1807	0.548	0.1831	0.536
0.2683	0.606	0.2051	0.532	0.983	0.604	0.911	0.519	0.754	0.506	0.2552	0.534	0.2653	0.509	0.776	0.423	0.801	0.469	0.2981	0.459	0.2604	0.402	0.81	0.584	0.533	0.512	0.508	0.487	0.4992	0.478	0.802	0.525	0.623	0.586	0.4202	0.575	0.577	0.531	0.2984	0.576	0.3278	0.573	0.3645	0.567	0.522	0.54	0.1818	0.548	0.1842	0.535
0.2699	0.606	0.2063	0.532	0.989	0.605	0.917	0.519	0.758	0.506	0.2568	0.534	0.2668	0.51	0.78	0.423	0.805	0.469	0.2998	0.459	0.262	0.401	0.815	0.584	0.536	0.513	0.512	0.487	0.502	0.479	0.806	0.525	0.627	0.586	0.4228	0.575	0.58	0.531	0.3002	0.576	0.3298	0.574	0.3667	0.566	0.525	0.541	0.1829	0.548	0.1854	0.534
0.2715	0.607	0.2075	0.532	0.995	0.605	0.922	0.52	0.763	0.506	0.2583	0.534	0.2684	0.51	0.785	0.422	0.81	0.469	0.3016	0.458	0.2635	0.401	0.82	0.584	0.539	0.514	0.515	0.488	0.505	0.479	0.811	0.525	0.631	0.585	0.4253	0.575	0.584	0.531	0.302	0.577	0.3318	0.573	0.3689	0.565	0.528	0.542	0.184	0.548	0.1865	0.534
0.2732	0.607	0.2088	0.532	1.001	0.605	0.928	0.521	0.767	0.506	0.2599	0.535	0.27	0.51	0.79	0.421	0.815	0.469	0.3034	0.458	0.2651	0.4	0.825	0.584	0.542	0.515	0.518	0.489	0.508	0.48	0.816	0.525	0.635	0.585	0.4278	0.575	0.587	0.531	0.3038	0.578	0.3338	0.573	0.3711	0.565	0.531	0.543	0.1851	0.548	0.1876	0.533
0.2748	0.608	0.21	0.533	1.007	0.607	0.933	0.522	0.772	0.507	0.2614	0.535	0.2716	0.51	0.794	0.42	0.82	0.469	0.3052	0.457	0.2667	0.399	0.83	0.584	0.545	0.517	0.521	0.489	0.511	0.482	0.821	0.525	0.638	0.585	0.4304	0.576	0.591	0.53	0.3056	0.578	0.3357	0.572	0.3733	0.563	0.535	0.544	0.1862	0.548	0.1887	0.532
0.2764	0.608	0.2113	0.533	1.013	0.61	0.939	0.523	0.776	0.507	0.2629	0.535	0.2732	0.511	0.799	0.42	0.825	0.469	0.307	0.457	0.2682	0.399	0.834	0.584	0.549	0.518	0.524	0.489	0.514	0.483	0.826	0.526	0.642	0.584	0.4329	0.576	0.594	0.53	0.3074	0.579	0.3377	0.572	0.3755	0.562	0.538	0.545	0.1873	0.547	0.1898	0.532
0.278	0.609	0.2125	0.533	1.019	0.614	0.944	0.524	0.781	0.507	0.2645	0.536	0.2748	0.511	0.804	0.42	0.83	0.47	0.3088	0.456	0.2698	0.398	0.839	0.585	0.552	0.519	0.527	0.49	0.517	0.483	0.83	0.527	0.646	0.583	0.4354	0.577	0.598	0.529	0.3092	0.58	0.3397	0.572	0.3777	0.562	0.541	0.546	0.1884	0.547	0.1909	0.532
0.2796	0.609	0.2137	0.534	1.025	0.617	0.95	0.525	0.785	0.508	0.266	0.536	0.2764	0.511	0.808	0.421	0.834	0.47	0.3106	0.456	0.2714	0.397	0.844	0.585	0.555	0.52	0.53	0.49	0.52	0.483	0.835	0.527	0.65	0.583	0.438	0.577	0.601	0.529	0.311	0.58	0.3417	0.572	0.3799	0.562	0.544	0.547	0.1895	0.547	0.192	0.532
0.2812	0.61	0.215	0.534	1.031	0.619	0.955	0.526	0.79	0.508	0.2675	0.536	0.278	0.511	0.813	0.421	0.839	0.47	0.3124	0.455	0.273	0.396	0.849	0.585	0.558	0.522	0.533	0.491	0.523	0.484	0.84	0.528	0.653	0.583	0.4405	0.578	0.605	0.528	0.3128	0.581	0.3436	0.571	0.3821	0.562	0.547	0.549	0.1906	0.547	0.1931	0.532
0.2829	0.61	0.2162	0.534	1.037	0.619	0.961	0.526	0.794	0.508	0.2691	0.536	0.2796	0.512	0.818	0.42	0.844	0.47	0.3142	0.455	0.2745	0.396	0.854	0.585	0.562	0.523	0.536	0.492	0.526	0.485	0.845	0.528	0.657	0.582	0.443	0.579	0.608	0.528	0.3146	0.581	0.3456	0.571	0.3843	0.562	0.55	0.551	0.1917	0.547	0.1942	0.532
0.2845	0.611	0.2174	0.535	1.043	0.618	0.966	0.527	0.799	0.509	0.2706	0.537	0.2812	0.512	0.822	0.42	0.849	0.47	0.316	0.455	0.2761	0.395	0.859	0.585	0.565	0.524	0.539	0.492	0.529	0.486	0.85	0.529	0.661	0.583	0.4455	0.58	0.612	0.527	0.3164	0.582	0.3476	0.57	0.3865	0.561	0.553	0.552	0.1928	0.547	0.1953	0.532
0.2861	0.611	0.2187	0.535	1.049	0.617	0.972	0.527	0.803	0.509	0.2722	0.537	0.2828	0.512	0.827	0.421	0.854	0.47	0.3178	0.454	0.2777	0.394	0.864	0.585	0.568	0.525	0.542	0.493	0.532	0.487	0.855	0.528	0.665	0.582	0.4481	0.581	0.615	0.527	0.3182	0.583	0.3496	0.569	0.3887	0.56	0.557	0.553	0.1939	0.546	0.1965	0.532
0.2877	0.611	0.2199	0.535	1.055	0.617	0.977	0.528	0.808	0.509	0.2737	0.537	0.2844	0.512	0.832	0.42	0.858	0.47	0.3196	0.454	0.2792	0.393	0.869	0.585	0.571	0.526	0.545	0.494	0.535	0.488	0.859	0.528	0.668	0.582	0.4506	0.581	0.619	0.527	0.32	0.584	0.3515	0.568	0.3909	0.56	0.56	0.554	0.1949	0.546	0.1976	0.532
0.2893	0.611	0.2211	0.535	1.06	0.617	0.982	0.529	0.813	0.509	0.2752	0.537	0.286	0.512	0.836	0.42	0.863	0.469	0.3214	0.454	0.2808	0.393	0.873	0.585	0.574	0.527	0.548	0.494	0.538	0.49	0.864	0.527	0.672	0.581	0.4531	0.581	0.622	0.526	0.3218	0.584	0.3535	0.567	0.3931	0.559	0.563	0.553	0.196	0.546	0.1987	0.532
0.2909	0.612	0.2224	0.535	1.066	0.615	0.988	0.529	0.817	0.51	0.2768	0.538	0.2876	0.513	0.841	0.419	0.868	0.469	0.3232	0.454	0.2824	0.392	0.878	0.586	0.578	0.528	0.551	0.494	0.541	0.491	0.869	0.527	0.676	0.581	0.4557	0.582	0.626	0.526	0.3236	0.584	0.3555	0.567	0.3953	0.558	0.566	0.553	0.1971	0.546	0.1998	0.532
0.2926	0.612	0.2236	0.535	1.072	0.614	0.993	0.53	0.822	0.51	0.2783	0.538	0.2892	0.513	0.846	0.419	0.873	0.469	0.325	0.453	0.2839	0.392	0.883	0.586	0.581	0.529	0.554	0.495	0.544	0.492	0.874	0.526	0.68	0.58	0.4582	0.583	0.629	0.526	0.3254	0.585	0.3575	0.566	0.3975	0.558	0.569	0.553	0.1982	0.545	0.2009	0.532
0.2942	0.613	0.2248	0.535	1.078	0.612	0.999	0.531	0.826	0.51	0.2798	0.538	0.2908	0.513	0.85	0.418	0.878	0.469	0.3268	0.453	0.2855	0.391	0.888	0.586	0.584	0.53	0.558	0.496	0.547	0.492	0.879	0.525	0.684	0.58	0.4607	0.584	0.633	0.525	0.3272	0.585	0.3594	0.566	0.3997	0.557	0.572	0.553	0.1993	0.545	0.202	0.532
0.2958	0.613	0.2261	0.536	1.084	0.61	1.004	0.531	0.831	0.51	0.2814	0.539	0.2924	0.513	0.855	0.418	0.883	0.468	0.3286	0.453	0.2871	0.391	0.893	0.586	0.587	0.531	0.561	0.496	0.55	0.493	0.884	0.524	0.687	0.579	0.4633	0.585	0.636	0.524	0.329	0.586	0.3614	0.565	0.4019	0.556	0.575	0.552	0.2004	0.545	0.2031	0.532
0.2974	0.614	0.2273	0.536	1.09	0.608	1.01	0.531	0.835	0.51	0.2829	0.539	0.294	0.513	0.86	0.418	0.887	0.468	0.3304	0.453	0.2886	0.39	0.898	0.585	0.59	0.532	0.564	0.496	0.553	0.494	0.888	0.523	0.691	0.578	0.4658	0.586	0.64	0.524	0.3308	0.586	0.3634	0.565	0.404	0.556	0.579	0.551	0.2015	0.545	0.2042	0.532
0.299	0.614	0.2286	0.536	1.096	0.607	1.015	0.531	0.84	0.51	0.2845	0.539	0.2956	0.513	0.864	0.418	0.892	0.467	0.3322	0.452	0.2902	0.389	0.903	0.585	0.594	0.532	0.567	0.497	0.556	0.495	0.893	0.522	0.695	0.578	0.4683	0.587	0.643	0.524	0.3326	0.586	0.3654	0.565	0.4062	0.555	0.582	0.551	0.2026	0.544	0.2053	0.532
0.3006	0.615	0.2298	0.536	1.102	0.607	1.021	0.532	0.844	0.511	0.286	0.54	0.2972	0.513	0.869	0.417	0.897	0.468	0.334	0.452	0.2918	0.388	0.908	0.585	0.597	0.534	0.57	0.497	0.559	0.496	0.898	0.522	0.699	0.577	0.4709	0.587	0.646	0.524	0.3344	0.587	0.3673	0.564	0.4084	0.555	0.585	0.55	0.2037	0.544	0.2064	0.532
0.3022	0.615	0.231	0.536	1.108	0.608	1.026	0.532	0.849	0.511	0.2875	0.54	0.2988	0.514	0.874	0.417	0.902	0.468	0.3358	0.452	0.2933	0.388	0.913	0.585	0.6	0.534	0.573	0.498	0.562	0.497	0.903	0.52	0.702	0.576	0.4734	0.588	0.65	0.524	0.3362	0.587	0.3693	0.564	0.4106	0.555	0.588	0.549	0.2048	0.544	0.2076	0.532
0.3039	0.616	0.2323	0.536	1.114	0.608	1.032	0.533	0.853	0.511	0.2891	0.54	0.3004	0.514	0.878	0.416	0.907	0.469	0.3376	0.451	0.2949	0.387	0.917	0.585	0.603	0.535	0.576	0.498	0.565	0.497	0.908	0.52	0.706	0.575	0.4759	0.588	0.653	0.523	0.338	0.587	0.3713	0.564	0.4128	0.555	0.591	0.547	0.2059	0.544	0.2087	0.532
0.3055	0.616	0.2335	0.536	1.12	0.609	1.037	0.534	0.858	0.511	0.2906	0.54	0.302	0.514	0.883	0.416	0.912	0.469	0.3393	0.451	0.2965	0.387	0.922	0.585	0.606	0.536	0.579	0.498	0.568	0.497	0.913	0.519	0.71	0.575	0.4785	0.589	0.657	0.523	0.3398	0.587	0.3733	0.563	0.415	0.555	0.594	0.547	0.207	0.544	0.2098	0.532
0.3071	0.617	0.2347	0.537	1.126	0.611	1.043	0.534	0.862	0.511	0.2921	0.541	0.3036	0.514	0.888	0.415	0.916	0.468	0.3411	0.45	0.2981	0.386	0.927	0.585	0.61	0.537	0.582	0.498	0.571	0.497	0.917	0.518	0.714	0.574	0.481	0.59	0.66	0.522	0.3416	0.587	0.3752	0.562	0.4172	0.556	0.597	0.548	0.2081	0.544	0.2109	0.532
0.3087	0.617	0.236	0.537	1.132	0.612	1.048	0.534	0.867	0.511	0.2937	0.541	0.3052	0.514	0.893	0.414	0.921	0.467	0.3429	0.45	0.2996	0.386	0.932	0.586	0.613	0.538	0.585	0.498	0.574	0.498	0.922	0.517	0.717	0.573	0.4835	0.591	0.664	0.521	0.3434	0.588	0.3772	0.56	0.4194	0.556	0.601	0.545	0.2092	0.544	0.212	0.532
0.3103	0.618	0.2372	0.537	1.137	0.614	1.054	0.535	0.872	0.511	0.2952	0.542	0.3068	0.514	0.897	0.414	0.926	0.466	0.3447	0.45	0.3012	0.385	0.937	0.586	0.616	0.539	0.588	0.498	0.577	0.498	0.927	0.516	0.721	0.572	0.486	0.592	0.667	0.521	0.3452	0.588	0.3792	0.56	0.4216	0.558	0.604	0.542	0.2103	0.544	0.2131	0.532
0.3119	0.618	0.2384	0.537	1.143	0.616	1.059	0.535	0.876	0.511	0.2968	0.542	0.3084	0.514	0.902	0.414	0.931	0.466	0.3465	0.45	0.3028	0.385	0.942	0.586	0.619	0.539	0.591	0.498	0.58	0.499	0.932	0.515	0.725	0.572	0.4886	0.593	0.671	0.52	0.347	0.588	0.3811	0.559	0.4238	0.559	0.607	0.542	0.2114	0.544	0.2142	0.532
0.3136	0.619	0.2397	0.538	1.149	0.616	1.065	0.535	0.881	0.511	0.2983	0.543	0.31	0.514	0.907	0.414	0.936	0.464	0.3483	0.449	0.3043	0.384	0.947	0.587	0.622	0.54	0.594	0.498	0.583	0.501	0.937	0.515	0.729	0.571	0.4911	0.593	0.674	0.52	0.3488	0.588	0.3831	0.559	0.426	0.559	0.61	0.546	0.2125	0.544	0.2153	0.532
0.3152	0.619	0.2409	0.538	1.155	0.615	1.07	0.535	0.885	0.511	0.2998	0.543	0.3116	0.514	0.911	0.414	0.94	0.464	0.3501	0.449	0.3059	0.384	0.952	0.588	0.626	0.54	0.597	0.498	0.586	0.502	0.942	0.514	0.732	0.57	0.4936	0.594	0.678	0.519	0.3506	0.588	0.3851	0.559	0.4282	0.56	0.613	0.547	0.2136	0.544	0.2164	0.532
0.3168	0.619	0.2421	0.538	1.161	0.615	1.076	0.534	0.89	0.511	0.3014	0.544	0.3132	0.515	0.916	0.414	0.945	0.464	0.3519	0.449	0.3075	0.383	0.956	0.588	0.629	0.541	0.6	0.499	0.589	0.504	0.946	0.514	0.736	0.57	0.4962	0.595	0.681	0.519	0.3524	0.588	0.3871	0.558	0.4304	0.561	0.616	0.541	0.2147	0.544	0.2175	0.531
0.3184	0.62	0.2434	0.539	1.167	0.614	1.081	0.533	0.894	0.512	0.3029	0.544	0.3148	0.515	0.921	0.414	0.95	0.464	0.3537	0.449	0.309	0.382	0.961	0.589	0.632	0.541	0.603	0.498	0.592	0.505	0.951	0.513	0.74	0.569	0.4987	0.596	0.685	0.519	0.3542	0.588	0.389	0.558	0.4326	0.561	0.619	0.535	0.2158	0.544	0.2186	0.531
0.32	0.62	0.2446	0.539	1.173	0.614	1.087	0.534	0.899	0.512	0.3044	0.544	0.3164	0.515	0.925	0.414	0.955	0.463	0.3555	0.448	0.3106	0.382	0.966	0.589	0.635	0.542	0.607	0.498	0.595	0.506	0.956	0.513	0.744	0.569	0.501	0.597	0.688	0.518	0.356	0.589	0.391	0.558	0.4348	0.562	0.623	0.534	0.2169	0.545	0.2198	0.531
0.3216	0.62	0.2458	0.539	1.179	0.613	1.092	0.534	0.903	0.512	0.306	0.544	0.318	0.515	0.93	0.413	0.96	0.463	0.3573	0.448	0.3122	0.381	0.971	0.589	0.639	0.542	0.61	0.498	0.598	0.506	0.961	0.513	0.747	0.568	0.504	0.598	0.692	0.517	0.3578	0.589	0.393	0.557	0.437	0.564	0.626	0.532	0.2179	0.545	0.2209	0.531
0.3233	0.62	0.2471	0.54	1.185	0.612	1.098	0.534	0.908	0.512	0.3075	0.545	0.3196	0.515	0.935	0.413	0.965	0.462	0.3591	0.447	0.3137	0.381	0.976	0.59	0.642	0.542	0.613	0.498	0.601	0.507	0.966	0.513	0.751	0.567	0.506	0.599	0.695	0.516	0.3596	0.589	0.395	0.557	0.4392	0.566	0.629	0.531	0.219	0.545	0.222	0.531
0.3249	0.62	0.2483	0.54	1.191	0.609	1.103	0.535	0.912	0.512	0.3091	0.545	0.3212	0.515	0.939	0.413	0.969	0.461	0.3609	0.447	0.3153	0.38	0.981	0.59	0.645	0.543	0.616	0.498	0.604	0.508	0.971	0.515	0.755	0.567	0.509	0.6	0.699	0.516	0.3614	0.589	0.3969	0.557	0.4414	0.568	0.632	0.53	0.2201	0.545	0.2231	0.531
0.3265	0.62	0.2496	0.54	1.197	0.606	1.109	0.536	0.917	0.512	0.3106	0.545	0.3228	0.516	0.944	0.413	0.974	0.461	0.3627	0.447	0.3169	0.38	0.986	0.59	0.648	0.543	0.619	0.498	0.607	0.509	0.975	0.516	0.759	0.566	0.511	0.602	0.702	0.515	0.3631	0.589	0.3989	0.557	0.4436	0.569	0.635	0.529	0.2212	0.545	0.2242	0.531
0.3281	0.62	0.2508	0.54	1.203	0.603	1.114	0.537	0.922	0.513	0.3121	0.546	0.3244	0.516	0.949	0.413	0.979	0.461	0.3645	0.446	0.3184	0.379	0.991	0.591	0.651	0.544	0.622	0.498	0.61	0.509	0.98	0.518	0.762	0.566	0.514	0.603	0.706	0.514	0.3649	0.589	0.4009	0.557	0.4458	0.572	0.638	0.529	0.2223	0.545	0.2253	0.531
0.3297	0.621	0.252	0.54	1.209	0.599	1.12	0.538	0.926	0.513	0.3137	0.546	0.326	0.516	0.953	0.412	0.984	0.46	0.3663	0.446	0.32	0.379	0.995	0.592	0.655	0.544	0.625	0.498	0.613	0.51	0.985	0.519	0.766	0.565	0.516	0.604	0.709	0.513	0.3667	0.589	0.4029	0.558	0.448	0.573	0.641	0.53	0.2234	0.545	0.2264	0.531
0.3313	0.621	0.2533	0.541	1.214	0.596	1.125	0.539	0.931	0.513	0.3152	0.547	0.3276	0.516	0.958	0.412	0.989	0.46	0.3681	0.445	0.3216	0.378	1	0.593	0.658	0.544	0.628	0.498	0.616	0.511	0.99	0.52	0.77	0.565	0.519	0.605	0.712	0.512	0.3685	0.589	0.4048	0.559	0.4502	0.571	0.645	0.53	0.2245	0.545	0.2275	0.531
0.333	0.621	0.2545	0.541	1.22	0.592	1.131	0.539	0.935	0.514	0.3167	0.547	0.3292	0.516	0.963	0.412	0.993	0.459	0.3699	0.445	0.3231	0.378	1.005	0.594	0.661	0.545	0.631	0.498	0.619	0.512	0.995	0.521	0.774	0.565	0.521	0.606	0.716	0.511	0.3703	0.59	0.4068	0.559	0.4524	0.573	0.648	0.53	0.2256	0.545	0.2286	0.531
0.3346	0.621	0.2557	0.542	1.226	0.589	1.136	0.54	0.94	0.514	0.3183	0.548	0.3308	0.516	0.967	0.411	0.998	0.459	0.3717	0.445	0.3247	0.377	1.01	0.594	0.664	0.546	0.634	0.498	0.622	0.513	0.999	0.522	0.777	0.564	0.524	0.607	0.719	0.51	0.3721	0.59	0.4088	0.56	0.4546	0.576	0.651	0.529	0.2267	0.545	0.2297	0.531
0.3362	0.621	0.257	0.542	1.232	0.585	1.142	0.54	0.944	0.514	0.3198	0.548	0.3324	0.517	0.972	0.411	1.003	0.458	0.3735	0.445	0.3263	0.377	1.015	0.595	0.667	0.546	0.637	0.497	0.626	0.514	1.004	0.524	0.781	0.564	0.527	0.608	0.723	0.51	0.3739	0.59	0.4108	0.561	0.4568	0.578	0.654	0.53	0.2278	0.545	0.2309	0.531
0.3378	0.621	0.2582	0.542	1.238	0.581	1.147	0.541	0.949	0.515	0.3214	0.549	0.334	0.517	0.977	0.41	1.008	0.458	0.3753	0.444	0.3279	0.376	1.02	0.597	0.671	0.548	0.64	0.497	0.629	0.514	1.009	0.525	0.785	0.563	0.529	0.609	0.726	0.509	0.3757	0.591	0.4127	0.561	0.4589	0.578	0.657	0.531	0.2289	0.545	0.232	0.531
0.3394	0.621	0.2594	0.543	1.244	0.577	1.153	0.541	0.953	0.515	0.3229	0.549	0.3356	0.517	0.981	0.41	1.013	0.457	0.3771	0.444	0.3294	0.376	1.025	0.599	0.674	0.549	0.643	0.497	0.632	0.515	1.014	0.526	0.789	0.563	0.532	0.61	0.73	0.508	0.3775	0.591	0.4147	0.563	0.4611	0.578	0.66	0.531	0.23	0.545	0.2331	0.531
0.341	0.621	0.2607	0.543	1.25	0.575	1.158	0.541	0.958	0.515	0.3244	0.549	0.3372	0.517	0.986	0.41	1.018	0.456	0.3788	0.443	0.331	0.375	1.03	0.6	0.677	0.55	0.646	0.497	0.635	0.516	1.019	0.527	0.792	0.562	0.534	0.611	0.733	0.506	0.3793	0.592	0.4167	0.564	0.4633	0.579	0.663	0.53	0.2311	0.545	0.2342	0.531
0.3427	0.621	0.2619	0.543	1.256	0.572	1.164	0.54	0.962	0.516	0.326	0.549	0.3388	0.517	0.991	0.411	1.022	0.455	0.3806	0.443	0.3326	0.375	1.035	0.602	0.68	0.551	0.649	0.497	0.638	0.517	1.024	0.528	0.796	0.561	0.537	0.612	0.737	0.506	0.3811	0.592	0.4187	0.566	0.4655	0.578	0.667	0.53	0.2322	0.545	0.2353	0.531
0.3443	0.621	0.2631	0.543	1.262	0.571	1.169	0.54	0.967	0.516	0.3275	0.55	0.3404	0.518	0.995	0.411	1.027	0.455	0.3824	0.443	0.3341	0.374	1.039	0.603	0.683	0.552	0.652	0.497	0.641	0.518	1.028	0.53	0.8	0.561	0.539	0.612	0.74	0.505	0.3829	0.593	0.4206	0.566	0.4677	0.579	0.67	0.529	0.2333	0.545	0.2364	0.531
0.3459	0.621	0.2644	0.543	1.268	0.57	1.175	0.539	0.971	0.516	0.329	0.55	0.3419	0.518	1	0.41	1.032	0.454	0.3842	0.442	0.3357	0.374	1.044	0.605	0.687	0.553	0.656	0.497	0.644	0.519	1.033	0.531	0.804	0.56	0.542	0.613	0.744	0.505	0.3847	0.594	0.4226	0.567	0.4699	0.581	0.673	0.527	0.2344	0.545	0.2375	0.532
0.3475	0.62	0.2656	0.543	1.274	0.57	1.18	0.539	0.976	0.516	0.3306	0.551	0.3435	0.518	1.005	0.41	1.037	0.454	0.386	0.442	0.3373	0.373	1.049	0.607	0.69	0.554	0.659	0.496	0.647	0.519	1.038	0.532	0.807	0.56	0.544	0.614	0.747	0.504	0.3865	0.594	0.4246	0.566	0.4721	0.584	0.676	0.526	0.2355	0.545	0.2386	0.532
0.3491	0.62	0.2668	0.543	1.28	0.569	1.186	0.538	0.981	0.517	0.3321	0.551	0.3451	0.518	1.009	0.411	1.042	0.454	0.3878	0.441	0.3388	0.373	1.054	0.609	0.693	0.555	0.662	0.496	0.65	0.52	1.043	0.533	0.811	0.559	0.547	0.615	0.751	0.502	0.3883	0.595	0.4266	0.565	0.4743	0.585	0.679	0.525	0.2366	0.545	0.2397	0.532
0.3507	0.621	0.2681	0.544	1.286	0.57	1.191	0.537	0.985	0.518	0.3337	0.552	0.3467	0.518	1.014	0.412	1.047	0.454	0.3896	0.441	0.3404	0.373	1.059	0.61	0.696	0.556	0.665	0.496	0.653	0.52	1.048	0.534	0.815	0.559	0.549	0.616	0.754	0.501	0.3901	0.596	0.4285	0.566	0.4765	0.587	0.682	0.525	0.2377	0.545	0.2408	0.532
0.3524	0.62	0.2693	0.544	1.291	0.57	1.197	0.537	0.99	0.518	0.3352	0.552	0.3483	0.518	1.019	0.412	1.051	0.453	0.3914	0.44	0.342	0.373	1.064	0.612	0.699	0.556	0.668	0.496	0.656	0.522	1.053	0.534	0.819	0.559	0.552	0.617	0.758	0.5	0.3919	0.597	0.4305	0.568	0.4787	0.588	0.685	0.526	0.2388	0.545	0.242	0.532
0.354	0.62	0.2706	0.544	1.297	0.569	1.202	0.537	0.994	0.519	0.3367	0.553	0.3499	0.519	1.023	0.412	1.056	0.453	0.3932	0.44	0.3435	0.372	1.069	0.614	0.703	0.557	0.671	0.496	0.659	0.523	1.057	0.533	0.822	0.558	0.554	0.617	0.761	0.499	0.3937	0.597	0.4325	0.57	0.4809	0.589	0.689	0.526	0.2398	0.545	0.2431	0.532
0.3556	0.62	0.2718	0.545	1.303	0.567	1.208	0.536	0.999	0.519	0.3383	0.553	0.3515	0.519	1.028	0.412	1.061	0.453	0.395	0.44	0.3451	0.372	1.074	0.616	0.706	0.558	0.674	0.495	0.662	0.524	1.062	0.532	0.826	0.558	0.557	0.618	0.765	0.498	0.3955	0.598	0.4345	0.572	0.4831	0.591	0.692	0.525	0.2409	0.545	0.2442	0.532
0.3572	0.62	0.273	0.545	1.309	0.565	1.213	0.535	1.003	0.52	0.3398	0.553	0.3531	0.519	1.033	0.412	1.066	0.452	0.3968	0.44	0.3467	0.371	1.078	0.617	0.709	0.558	0.677	0.495	0.665	0.525	1.067	0.531	0.83	0.558	0.559	0.619	0.768	0.498	0.3973	0.598	0.4364	0.575	0.4853	0.592	0.695	0.525	0.242	0.545	0.2453	0.532
0.3588	0.62	0.2743	0.545	1.315	0.562	1.218	0.535	1.008	0.521	0.3413	0.554	0.3547	0.519	1.037	0.412	1.071	0.452	0.3986	0.439	0.3482	0.371	1.083	0.619	0.712	0.559	0.68	0.495	0.668	0.526	1.072	0.53	0.834	0.557	0.562	0.62	0.772	0.497	0.3991	0.599	0.4384	0.577	0.4875	0.593	0.698	0.525	0.2431	0.545	0.2464	0.532
0.3604	0.62	0.2755	0.545	1.321	0.56	1.224	0.534	1.012	0.521	0.3429	0.554	0.3563	0.52	1.042	0.412	1.075	0.451	0.4004	0.439	0.3498	0.37	1.088	0.621	0.716	0.559	0.683	0.495	0.671	0.527	1.077	0.529	0.837	0.557	0.565	0.62	0.775	0.496	0.4009	0.599	0.4404	0.58	0.4897	0.594	0.701	0.526	0.2442	0.545	0.2475	0.533
0.3621	0.62	0.2767	0.545	1.327	0.558	1.229	0.535	1.017	0.521	0.3444	0.554	0.3579	0.52	1.047	0.412	1.08	0.451	0.4022	0.438	0.3514	0.37	1.093	0.623	0.719	0.56	0.686	0.495	0.674	0.528	1.082	0.528	0.841	0.557	0.567	0.621	0.779	0.496	0.4027	0.6	0.4424	0.582	0.4919	0.594	0.704	0.526	0.2453	0.545	0.2486	0.533
0.3637	0.62	0.278	0.546	1.333	0.557	1.235	0.535	1.021	0.522	0.346	0.555	0.3595	0.52	1.051	0.413	1.085	0.451	0.404	0.437	0.353	0.369	1.098	0.624	0.722	0.56	0.689	0.495	0.677	0.53	1.086	0.527	0.845	0.557	0.57	0.621	0.782	0.495	0.4045	0.6	0.4443	0.584	0.4941	0.595	0.708	0.526	0.2464	0.545	0.2497	0.533
0.3653	0.62	0.2792	0.546	1.339	0.557	1.24	0.536	1.026	0.522	0.3475	0.555	0.3611	0.52	1.056	0.413	1.09	0.451	0.4058	0.437	0.3545	0.369	1.103	0.626	0.725	0.56	0.692	0.495	0.68	0.531	1.091	0.526	0.849	0.556	0.572	0.622	0.785	0.495	0.4063	0.601	0.4463	0.586	0.4963	0.595	0.711	0.527	0.2475	0.545	0.2508	0.533
0.3669	0.619	0.2804	0.546	1.345	0.557	1.246	0.536	1.03	0.522	0.349	0.556	0.3627	0.521	1.061	0.414	1.095	0.45	0.4076	0.436	0.3561	0.369	1.108	0.627	0.728	0.561	0.695	0.495	0.683	0.532	1.096	0.526	0.853	0.556	0.575	0.622	0.789	0.495	0.4081	0.602	0.4483	0.588	0.4985	0.595	0.714	0.528	0.2486	0.545	0.2519	0.533
0.3685	0.619	0.2817	0.546	1.351	0.557	1.251	0.537	1.035	0.522	0.3506	0.556	0.3643	0.521	1.065	0.414	1.1	0.45	0.4094	0.436	0.3577	0.368	1.113	0.629	0.732	0.561	0.698	0.494	0.686	0.533	1.101	0.525	0.856	0.556	0.577	0.623	0.792	0.495	0.4099	0.603	0.4503	0.589	0.501	0.595	0.717	0.53	0.2497	0.545	0.2531	0.533
0.3701	0.619	0.2829	0.547	1.357	0.556	1.257	0.538	1.04	0.523	0.3521	0.556	0.3659	0.521	1.07	0.414	1.104	0.449	0.4112	0.436	0.3592	0.368	1.117	0.629	0.735	0.561	0.701	0.494	0.689	0.534	1.106	0.525	0.86	0.556	0.58	0.624	0.796	0.495	0.4117	0.604	0.4522	0.59	0.503	0.595	0.72	0.531	0.2508	0.545	0.2542	0.533
0.3718	0.619	0.2841	0.547	1.363	0.556	1.262	0.539	1.044	0.523	0.3536	0.556	0.3675	0.521	1.075	0.414	1.109	0.449	0.413	0.436	0.3608	0.368	1.122	0.631	0.738	0.561	0.705	0.494	0.692	0.535	1.111	0.526	0.864	0.556	0.582	0.625	0.799	0.495	0.4135	0.604	0.4542	0.591	0.505	0.596	0.723	0.533	0.2519	0.545	0.2553	0.533
0.3734	0.619	0.2854	0.547	1.369	0.558	1.268	0.54	1.049	0.523	0.3552	0.556	0.3691	0.521	1.079	0.413	1.114	0.448	0.4148	0.435	0.3624	0.367	1.127	0.632	0.741	0.561	0.708	0.494	0.695	0.536	1.115	0.527	0.868	0.556	0.585	0.626	0.803	0.496	0.4153	0.605	0.4562	0.591	0.507	0.599	0.726	0.535	0.253	0.546	0.2564	0.534
0.375	0.619	0.2866	0.547	1.374	0.559	1.273	0.54	1.053	0.523	0.3567	0.557	0.3707	0.521	1.084	0.414	1.119	0.448	0.4166	0.435	0.3639	0.367	1.132	0.634	0.744	0.561	0.711	0.494	0.698	0.536	1.12	0.528	0.871	0.556	0.587	0.626	0.806	0.496	0.4171	0.606	0.4582	0.592	0.509	0.601	0.73	0.537	0.2541	0.546	0.2575	0.534
0.3766	0.618	0.2878	0.547	1.38	0.558	1.279	0.541	1.058	0.523	0.3583	0.557	0.3723	0.522	1.089	0.414	1.124	0.447	0.4183	0.434	0.3655	0.367	1.137	0.635	0.748	0.561	0.714	0.494	0.701	0.537	1.125	0.53	0.875	0.557	0.59	0.626	0.81	0.497	0.4189	0.607	0.4601	0.593	0.512	0.603	0.733	0.539	0.2552	0.546	0.2586	0.534
0.3782	0.618	0.2891	0.548	1.386	0.557	1.284	0.542	1.062	0.523	0.3598	0.558	0.3739	0.522	1.093	0.414	1.129	0.446	0.4201	0.434	0.3671	0.367	1.142	0.636	0.751	0.561	0.717	0.494	0.704	0.538	1.13	0.531	0.879	0.557	0.592	0.627	0.813	0.497	0.4207	0.608	0.4621	0.594	0.514	0.604	0.736	0.541	0.2563	0.546	0.2597	0.534
0.3798	0.618	0.2903	0.548	1.392	0.557	1.29	0.542	1.067	0.524	0.3613	0.558	0.3755	0.522	1.098	0.415	1.133	0.446	0.4219	0.433	0.3686	0.367	1.147	0.637	0.754	0.561	0.72	0.494	0.707	0.539	1.135	0.533	0.883	0.557	0.595	0.628	0.817	0.498	0.4225	0.608	0.4641	0.595	0.516	0.604	0.739	0.542	0.2574	0.546	0.2608	0.534
0.3814	0.618	0.2916	0.549	1.398	0.556	1.295	0.544	1.071	0.524	0.3629	0.558	0.3771	0.522	1.103	0.415	1.138	0.446	0.4237	0.433	0.3702	0.367	1.152	0.638	0.757	0.561	0.723	0.494	0.71	0.539	1.14	0.534	0.886	0.557	0.597	0.628	0.82	0.497	0.4243	0.609	0.4661	0.596	0.518	0.604	0.742	0.543	0.2585	0.547	0.2619	0.534
0.3831	0.618	0.2928	0.549	1.404	0.556	1.301	0.545	1.076	0.524	0.3644	0.558	0.3787	0.522	1.107	0.416	1.143	0.445	0.4255	0.433	0.3718	0.366	1.157	0.639	0.76	0.561	0.726	0.494	0.713	0.539	1.144	0.536	0.89	0.557	0.6	0.628	0.824	0.497	0.4261	0.61	0.468	0.597	0.52	0.605	0.745	0.543	0.2596	0.547	0.263	0.534
0.3847	0.617	0.294	0.55	1.41	0.555	1.306	0.546	1.08	0.524	0.3659	0.559	0.3803	0.522	1.112	0.417	1.148	0.444	0.4273	0.432	0.3733	0.366	1.161	0.64	0.764	0.561	0.729	0.494	0.716	0.538	1.149	0.536	0.894	0.558	0.602	0.629	0.827	0.497	0.4279	0.611	0.47	0.598	0.523	0.604	0.748	0.543	0.2607	0.547	0.2642	0.535
0.3863	0.617	0.2953	0.55	1.416	0.554	1.312	0.547	1.085	0.524	0.3675	0.559	0.3819	0.523	1.117	0.418	1.153	0.443	0.4291	0.432	0.3749	0.366	1.166	0.641	0.767	0.561	0.732	0.494	0.719	0.537	1.154	0.537	0.898	0.558	0.605	0.63	0.831	0.497	0.4297	0.612	0.472	0.6	0.525	0.604	0.752	0.542	0.2618	0.548	0.2653	0.535
0.3879	0.616	0.2965	0.55	1.422	0.554	1.317	0.547	1.089	0.524	0.369	0.56	0.3835	0.523	1.121	0.418	1.157	0.442	0.4309	0.431	0.3765	0.366	1.171	0.642	0.77	0.562	0.735	0.494	0.722	0.536	1.159	0.536	0.901	0.558	0.608	0.63	0.834	0.498	0.4315	0.613	0.474	0.601	0.527	0.604	0.755	0.541	0.2628	0.549	0.2664	0.535
0.3895	0.616	0.2977	0.551	1.428	0.555	1.323	0.546	1.094	0.525	0.3706	0.56	0.3851	0.523	1.126	0.419	1.162	0.441	0.4327	0.431	0.3781	0.365	1.176	0.643	0.773	0.562	0.738	0.494	0.725	0.536	1.164	0.536	0.905	0.558	0.61	0.631	0.838	0.499	0.4333	0.614	0.4759	0.602	0.529	0.604	0.758	0.54	0.2639	0.55	0.2675	0.535
0.3911	0.616	0.299	0.552	1.434	0.557	1.328	0.546	1.099	0.525	0.3721	0.56	0.3867	0.523	1.131	0.42	1.167	0.441	0.4345	0.43	0.3796	0.365	1.181	0.643	0.776	0.562	0.741	0.493	0.728	0.535	1.168	0.536	0.909	0.558	0.613	0.632	0.841	0.5	0.4351	0.615	0.4779	0.604	0.531	0.604	0.761	0.538	0.265	0.55	0.2686	0.536
0.3928	0.616	0.3002	0.552	1.44	0.56	1.334	0.546	1.103	0.525	0.3736	0.56	0.3883	0.523	1.135	0.421	1.172	0.441	0.4363	0.43	0.3812	0.365	1.186	0.643	0.78	0.563	0.744	0.493	0.731	0.535	1.173	0.535	0.913	0.558	0.615	0.632	0.845	0.5	0.4369	0.616	0.4799	0.604	0.534	0.604	0.764	0.537	0.2661	0.551	0.2697	0.536
0.3944	0.615	0.3014	0.553	1.446	0.562	1.339	0.545	1.108	0.525	0.3752	0.561	0.3899	0.523	1.14	0.422	1.177	0.44	0.4381	0.429	0.3828	0.365	1.191	0.643	0.783	0.563	0.747	0.493	0.734	0.535	1.178	0.534	0.916	0.558	0.618	0.633	0.848	0.501	0.4387	0.617	0.4819	0.606	0.536	0.604	0.767	0.535	0.2672	0.551	0.2708	0.536
0.396	0.615	0.3027	0.553	1.451	0.562	1.345	0.546	1.112	0.526	0.3767	0.561	0.3915	0.523	1.145	0.423	1.182	0.44	0.4399	0.429	0.3843	0.365	1.196	0.643	0.786	0.563	0.75	0.494	0.737	0.535	1.183	0.533	0.92	0.558	0.62	0.633	0.852	0.503	0.4405	0.617	0.4838	0.607	0.538	0.604	0.77	0.534	0.2683	0.552	0.2719	0.536
0.3976	0.614	0.3039	0.553	1.457	0.563	1.35	0.547	1.117	0.526	0.3782	0.561	0.3931	0.523	1.15	0.424	1.186	0.44	0.4417	0.429	0.3859	0.365	1.2	0.643	0.789	0.563	0.754	0.494	0.74	0.535	1.188	0.533	0.924	0.559	0.623	0.634	0.855	0.504	0.4423	0.618	0.4858	0.608	0.54	0.604	0.774	0.534	0.2694	0.552	0.273	0.536
0.3992	0.614	0.3051	0.554	1.463	0.563	1.356	0.547	1.121	0.526	0.3798	0.561	0.3947	0.523	1.154	0.424	1.191	0.44	0.4435	0.429	0.3875	0.364	1.205	0.643	0.793	0.563	0.757	0.494	0.743	0.535	1.193	0.532	0.928	0.559	0.625	0.635	0.858	0.505	0.444	0.619	0.4878	0.609	0.542	0.603	0.777	0.533	0.2705	0.552	0.2741	0.536
0.4008	0.613	0.3064	0.555	1.469	0.565	1.361	0.546	1.126	0.527	0.3813	0.562	0.3963	0.523	1.159	0.424	1.196	0.439	0.4453	0.428	0.389	0.364	1.21	0.643	0.796	0.563	0.76	0.494	0.746	0.536	1.197	0.532	0.931	0.559	0.628	0.636	0.862	0.507	0.4458	0.619	0.4898	0.61	0.545	0.603	0.78	0.532	0.2716	0.553	0.2753	0.536
0.4025	0.613	0.3076	0.555	1.475	0.565	1.367	0.546	1.13	0.527	0.3829	0.562	0.3979	0.523	1.164	0.425	1.201	0.439	0.4471	0.427	0.3906	0.364	1.215	0.643	0.799	0.562	0.763	0.494	0.749	0.537	1.202	0.532	0.935	0.558	0.63	0.636	0.865	0.508	0.4476	0.62	0.4917	0.611	0.547	0.604	0.783	0.532	0.2727	0.553	0.2764	0.536
0.4041	0.613	0.3089	0.555	1.481	0.565	1.372	0.545	1.135	0.527	0.3844	0.562	0.3995	0.523	1.168	0.426	1.206	0.439	0.4489	0.427	0.3922	0.364	1.22	0.643	0.802	0.562	0.766	0.494	0.752	0.537	1.207	0.533	0.939	0.558	0.633	0.637	0.869	0.51	0.4494	0.621	0.4937	0.612	0.549	0.604	0.786	0.531	0.2738	0.553	0.2775	0.536
0.4057	0.613	0.3101	0.556	1.487	0.564	1.378	0.544	1.139	0.527	0.3859	0.562	0.4011	0.523	1.173	0.426	1.211	0.439	0.4507	0.427	0.3937	0.364	1.225	0.643	0.805	0.562	0.769	0.494	0.755	0.538	1.212	0.533	0.943	0.558	0.635	0.637	0.872	0.511	0.4512	0.622	0.4957	0.613	0.551	0.604	0.789	0.532	0.2749	0.553	0.2786	0.537
0.4073	0.612	0.3113	0.556	1.493	0.563	1.383	0.543	1.144	0.528	0.3875	0.562	0.4027	0.523	1.178	0.426	1.215	0.439	0.4525	0.427	0.3953	0.364	1.23	0.643	0.809	0.562	0.772	0.495	0.758	0.539	1.217	0.534	0.946	0.559	0.638	0.637	0.876	0.513	0.453	0.623	0.4977	0.613	0.553	0.604	0.792	0.533	0.276	0.554	0.2797	0.536
0.4089	0.611	0.3126	0.556	1.499	0.562	1.389	0.542	1.148	0.528	0.389	0.562	0.4043	0.524	1.182	0.426	1.22	0.439	0.4543	0.426	0.3969	0.364	1.235	0.643	0.812	0.562	0.775	0.495	0.761	0.54	1.222	0.535	0.95	0.559	0.64	0.638	0.879	0.514	0.4548	0.624	0.4996	0.613	0.556	0.604	0.796	0.533	0.2771	0.554	0.2808	0.536
0.4105	0.61	0.3138	0.557	1.505	0.562	1.394	0.542	1.153	0.528	0.3905	0.562	0.4059	0.524	1.187	0.426	1.225	0.438	0.4561	0.426	0.3984	0.364	1.239	0.642	0.815	0.562	0.778	0.495	0.764	0.54	1.226	0.535	0.954	0.559	0.643	0.638	0.883	0.516	0.4566	0.624	0.502	0.613	0.558	0.605	0.799	0.533	0.2782	0.555	0.2819	0.536
0.4122	0.61	0.315	0.557	1.511	0.561	1.4	0.542	1.158	0.529	0.3921	0.563	0.4075	0.524	1.192	0.428	1.23	0.438	0.4579	0.426	0.4	0.363	1.244	0.642	0.818	0.561	0.781	0.495	0.767	0.541	1.231	0.537	0.958	0.559	0.646	0.639	0.886	0.517	0.4584	0.625	0.504	0.613	0.56	0.605	0.802	0.533	0.2793	0.555	0.283	0.535
0.4138	0.609	0.3163	0.557	1.517	0.558	1.405	0.543	1.162	0.529	0.3936	0.563	0.4091	0.524	1.196	0.429	1.235	0.437	0.4596	0.426	0.4016	0.363	1.249	0.642	0.821	0.561	0.784	0.495	0.77	0.541	1.236	0.538	0.961	0.559	0.648	0.639	0.89	0.519	0.4602	0.626	0.506	0.613	0.562	0.605	0.805	0.532	0.2804	0.556	0.2841	0.535
0.4154	0.609	0.3175	0.557	1.523	0.554	1.411	0.545	1.167	0.53	0.3952	0.563	0.4107	0.524	1.201	0.431	1.239	0.437	0.4614	0.426	0.4032	0.363	1.254	0.642	0.825	0.561	0.787	0.496	0.773	0.54	1.241	0.54	0.965	0.559	0.651	0.64	0.893	0.52	0.462	0.627	0.508	0.613	0.564	0.606	0.808	0.532	0.2815	0.557	0.2852	0.534
0.417	0.608	0.3187	0.558	1.528	0.551	1.416	0.547	1.171	0.53	0.3967	0.563	0.4123	0.524	1.206	0.431	1.244	0.437	0.4632	0.425	0.4047	0.363	1.259	0.642	0.828	0.56	0.79	0.496	0.776	0.54	1.246	0.541	0.969	0.559	0.653	0.641	0.897	0.521	0.4638	0.628	0.51	0.613	0.567	0.606	0.811	0.532	0.2826	0.558	0.2864	0.534
0.4186	0.608	0.32	0.558	1.534	0.552	1.422	0.548	1.176	0.53	0.3982	0.563	0.4139	0.524	1.21	0.432	1.249	0.436	0.465	0.425	0.4063	0.363	1.264	0.642	0.831	0.559	0.793	0.496	0.779	0.54	1.251	0.542	0.973	0.559	0.656	0.641	0.9	0.523	0.4656	0.628	0.511	0.612	0.569	0.607	0.814	0.532	0.2837	0.559	0.2875	0.534
0.4202	0.607	0.3212	0.558	1.54	0.549	1.427	0.549	1.18	0.531	0.3998	0.563	0.4155	0.524	1.215	0.432	1.254	0.436	0.4668	0.425	0.4079	0.363	1.269	0.641	0.834	0.559	0.796	0.496	0.782	0.539	1.255	0.544	0.976	0.559	0.658	0.641	0.904	0.524	0.4674	0.629	0.513	0.612	0.571	0.608	0.818	0.532	0.2848	0.56	0.2886	0.534
0.4219	0.607	0.3224	0.559	1.546	0.545	1.433	0.55	1.185	0.531	0.4013	0.563	0.417	0.524	1.22	0.433	1.259	0.436	0.4686	0.425	0.4094	0.363	1.274	0.641	0.837	0.559	0.8	0.497	0.785	0.539	1.26	0.545	0.98	0.559	0.661	0.641	0.907	0.525	0.4692	0.63	0.515	0.611	0.573	0.608	0.821	0.531	0.2858	0.56	0.2897	0.534
0.4235	0.606	0.3237	0.559	1.552	0.545	1.438	0.551	1.189	0.531	0.4028	0.563	0.4186	0.524	1.224	0.433	1.264	0.436	0.4704	0.425	0.411	0.363	1.279	0.64	0.841	0.559	0.803	0.497	0.788	0.54	1.265	0.547	0.984	0.559	0.663	0.642	0.911	0.525	0.471	0.631	0.517	0.61	0.575	0.609	0.824	0.53	0.2869	0.559	0.2908	0.535
0.4251	0.605	0.3249	0.56	1.558	0.545	1.444	0.551	1.194	0.532	0.4044	0.564	0.4202	0.524	1.229	0.434	1.268	0.437	0.4722	0.425	0.4126	0.363	1.283	0.639	0.844	0.559	0.806	0.497	0.791	0.54	1.27	0.548	0.988	0.559	0.666	0.642	0.914	0.526	0.4728	0.632	0.519	0.61	0.578	0.61	0.827	0.53	0.288	0.559	0.2919	0.535
0.4267	0.604	0.3261	0.56	1.564	0.545	1.449	0.55	1.198	0.532	0.4059	0.564	0.4218	0.524	1.234	0.434	1.273	0.437	0.474	0.424	0.4141	0.363	1.288	0.638	0.847	0.559	0.809	0.497	0.794	0.54	1.275	0.55	0.991	0.559	0.668	0.643	0.918	0.527	0.4746	0.633	0.521	0.609	0.58	0.61	0.83	0.529	0.2891	0.559	0.293	0.535
0.4283	0.604	0.3274	0.56	1.57	0.545	1.455	0.55	1.203	0.533	0.4075	0.564	0.4234	0.524	1.238	0.433	1.278	0.437	0.4758	0.424	0.4157	0.363	1.293	0.637	0.85	0.559	0.812	0.497	0.797	0.541	1.28	0.551	0.995	0.559	0.671	0.643	0.921	0.529	0.4764	0.634	0.523	0.609	0.582	0.611	0.833	0.529	0.2902	0.559	0.2941	0.535
0.4299	0.603	0.3286	0.561	1.576	0.546	1.46	0.55	1.207	0.533	0.409	0.564	0.425	0.524	1.243	0.432	1.283	0.437	0.4776	0.424	0.4173	0.363	1.298	0.636	0.853	0.559	0.815	0.498	0.8	0.541	1.284	0.553	0.999	0.559	0.673	0.643	0.924	0.531	0.4782	0.635	0.525	0.609	0.584	0.613	0.836	0.528	0.2913	0.559	0.2952	0.535
0.4316	0.603	0.3299	0.561	1.582	0.548	1.465	0.55	1.212	0.533	0.4105	0.564	0.4266	0.524	1.248	0.432	1.288	0.437	0.4794	0.424	0.4188	0.363	1.303	0.636	0.857	0.56	0.818	0.498	0.803	0.542	1.289	0.553	1.003	0.559	0.676	0.644	0.928	0.532	0.48	0.636	0.527	0.608	0.586	0.613	0.84	0.527	0.2924	0.559	0.2963	0.535
0.4332	0.602	0.3311	0.562	1.588	0.549	1.471	0.552	1.217	0.534	0.4121	0.563	0.4282	0.524	1.252	0.431	1.293	0.437	0.4812	0.424	0.4204	0.363	1.308	0.635	0.86	0.56	0.821	0.498	0.806	0.542	1.294	0.555	1.006	0.559	0.678	0.644	0.931	0.533	0.4818	0.637	0.529	0.608	0.589	0.614	0.843	0.526	0.2935	0.561	0.2975	0.535
0.4348	0.601	0.3323	0.562	1.594	0.552	1.476	0.553	1.221	0.534	0.4136	0.563	0.4298	0.524	1.257	0.431	1.297	0.437	0.483	0.424	0.422	0.363	1.313	0.635	0.863	0.56	0.824	0.498	0.809	0.542	1.299	0.555	1.01	0.559	0.681	0.644	0.935	0.533	0.4836	0.637	0.531	0.608	0.591	0.615	0.846	0.525	0.2946	0.562	0.2986	0.535
0.4364	0.6	0.3336	0.562	1.6	0.553	1.482	0.554	1.226	0.534	0.4151	0.563	0.4314	0.524	1.262	0.431	1.302	0.437	0.4848	0.424	0.4235	0.363	1.318	0.635	0.866	0.561	0.827	0.498	0.812	0.542	1.304	0.557	1.014	0.56	0.684	0.645	0.938	0.534	0.4854	0.638	0.533	0.608	0.593	0.616	0.849	0.524	0.2957	0.561	0.2997	0.535
0.438	0.6	0.3348	0.563	1.605	0.554	1.487	0.555	1.23	0.534	0.4167	0.563	0.433	0.524	1.266	0.431	1.307	0.437	0.4866	0.424	0.4251	0.364	1.322	0.635	0.87	0.561	0.83	0.498	0.815	0.543	1.309	0.558	1.018	0.56	0.686	0.646	0.942	0.535	0.4872	0.639	0.535	0.608	0.595	0.617	0.852	0.523	0.2968	0.561	0.3008	0.535
0.4396	0.599	0.336	0.563	1.611	0.554	1.493	0.555	1.235	0.535	0.4182	0.563	0.4346	0.524	1.271	0.431	1.312	0.437	0.4884	0.424	0.4267	0.364	1.327	0.636	0.873	0.561	0.833	0.498	0.818	0.543	1.313	0.56	1.022	0.56	0.689	0.646	0.945	0.536	0.489	0.64	0.537	0.607	0.597	0.618	0.855	0.523	0.2979	0.56	0.3019	0.535
0.4413	0.598	0.3373	0.563	1.617	0.553	1.498	0.555	1.239	0.535	0.4198	0.563	0.4362	0.524	1.276	0.431	1.317	0.437	0.4902	0.424	0.4283	0.364	1.332	0.636	0.876	0.561	0.836	0.498	0.821	0.543	1.318	0.561	1.025	0.56	0.691	0.646	0.949	0.537	0.4908	0.641	0.539	0.607	0.599	0.619	0.858	0.522	0.299	0.559	0.303	0.535
0.4429	0.598	0.3385	0.564	1.623	0.55	1.504	0.555	1.244	0.535	0.4213	0.563	0.4378	0.524	1.28	0.431	1.321	0.437	0.492	0.424	0.4298	0.364	1.337	0.637	0.879	0.562	0.839	0.498	0.824	0.543	1.323	0.562	1.029	0.56	0.694	0.646	0.952	0.537	0.4926	0.641	0.541	0.607	0.602	0.62	0.862	0.521	0.3001	0.558	0.3041	0.535
0.4445	0.597	0.3397	0.564	1.629	0.548	1.509	0.556	1.248	0.536	0.4228	0.563	0.4394	0.524	1.285	0.431	1.326	0.438	0.4938	0.424	0.4314	0.364	1.342	0.638	0.882	0.562	0.842	0.498	0.827	0.543	1.328	0.563	1.033	0.56	0.696	0.646	0.956	0.537	0.4944	0.642	0.543	0.606	0.604	0.621	0.865	0.521	0.3012	0.557	0.3052	0.535
0.4461	0.596	0.341	0.565	1.635	0.544	1.515	0.556	1.253	0.536	0.4244	0.563	0.441	0.524	1.29	0.431	1.331	0.438	0.4956	0.424	0.433	0.365	1.347	0.638	0.886	0.562	0.845	0.498	0.83	0.543	1.333	0.564	1.037	0.56	0.699	0.646	0.959	0.537	0.4962	0.642	0.545	0.606	0.606	0.622	0.868	0.521	0.3023	0.558	0.3063	0.535
0.4477	0.595	0.3422	0.565	1.641	0.542	1.52	0.556	1.257	0.536	0.4259	0.563	0.4426	0.524	1.294	0.431	1.336	0.439	0.4974	0.423	0.4345	0.365	1.352	0.638	0.889	0.562	0.849	0.498	0.833	0.542	1.337	0.564	1.04	0.559	0.701	0.646	0.963	0.536	0.498	0.643	0.547	0.606	0.608	0.623	0.871	0.521	0.3034	0.558	0.3074	0.535
0.4493	0.595	0.3434	0.566	1.647	0.542	1.526	0.556	1.262	0.536	0.4274	0.563	0.4442	0.524	1.299	0.431	1.341	0.44	0.4991	0.423	0.4361	0.365	1.357	0.639	0.892	0.562	0.852	0.497	0.836	0.542	1.342	0.564	1.044	0.56	0.704	0.646	0.966	0.536	0.4998	0.644	0.549	0.607	0.61	0.624	0.874	0.521	0.3045	0.558	0.3086	0.535
0.4509	0.594	0.3447	0.566	1.653	0.539	1.531	0.557	1.267	0.537	0.429	0.563	0.4458	0.524	1.304	0.432	1.346	0.44	0.501	0.423	0.4377	0.365	1.361	0.638	0.895	0.562	0.855	0.497	0.839	0.542	1.347	0.563	1.048	0.56	0.706	0.646	0.97	0.535	0.502	0.644	0.551	0.607	0.613	0.625	0.877	0.521	0.3056	0.559	0.3097	0.535
0.4526	0.594	0.3459	0.566	1.659	0.537	1.537	0.557	1.271	0.537	0.4305	0.563	0.4474	0.524	1.308	0.432	1.35	0.44	0.503	0.423	0.4392	0.366	1.366	0.638	0.898	0.562	0.858	0.497	0.842	0.541	1.352	0.563	1.052	0.56	0.709	0.646	0.973	0.535	0.503	0.645	0.553	0.607	0.615	0.625	0.88	0.521	0.3067	0.559	0.3108	0.535
0.4542	0.593	0.3471	0.567	1.665	0.535	1.542	0.557	1.276	0.537	0.4321	0.563	0.449	0.524	1.313	0.433	1.355	0.44	0.505	0.423	0.4408	0.366	1.371	0.637	0.902	0.561	0.861	0.497	0.845	0.541	1.357	0.563	1.055	0.56	0.711	0.646	0.977	0.536	0.505	0.646	0.555	0.608	0.617	0.626	0.884	0.521	0.3078	0.56	0.3119	0.535
0.4558	0.593	0.3484	0.567	1.671	0.535	1.548	0.556	1.28	0.537	0.4336	0.563	0.4506	0.523	1.318	0.433	1.36	0.44	0.506	0.423	0.4424	0.366	1.376	0.637	0.905	0.561	0.864	0.496	0.848	0.54	1.362	0.564	1.059	0.56	0.714	0.646	0.98	0.536	0.507	0.647	0.557	0.608	0.619	0.627	0.887	0.52	0.3088	0.56	0.313	0.535
0.4574	0.593	0.3496	0.567	1.677	0.535	1.553	0.556	1.285	0.537	0.4351	0.563	0.4522	0.523	1.322	0.433	1.365	0.44	0.508	0.423	0.4439	0.366	1.381	0.636	0.908	0.56	0.867	0.496	0.851	0.54	1.366	0.564	1.063	0.56	0.716	0.646	0.984	0.537	0.509	0.647	0.559	0.608	0.621	0.628	0.89	0.519	0.3099	0.56	0.3141	0.535
0.459	0.593	0.3509	0.568	1.683	0.533	1.559	0.556	1.289	0.537	0.4367	0.563	0.4538	0.523	1.327	0.434	1.37	0.44	0.51	0.423	0.4455	0.367	1.386	0.635	0.911	0.56	0.87	0.496	0.854	0.539	1.371	0.565	1.067	0.56	0.719	0.646	0.987	0.538	0.511	0.648	0.561	0.609	0.624	0.628	0.893	0.518	0.311	0.561	0.3152	0.535
0.4606	0.592	0.3521	0.569	1.688	0.532	1.564	0.556	1.294	0.537	0.4382	0.563	0.4554	0.523	1.332	0.434	1.374	0.441	0.512	0.423	0.4471	0.367	1.391	0.633	0.914	0.559	0.873	0.495	0.857	0.538	1.376	0.566	1.07	0.56	0.721	0.646	0.991	0.538	0.512	0.648	0.563	0.609	0.626	0.629	0.896	0.517	0.3121	0.561	0.3163	0.535
0.4623	0.592	0.3533	0.569	1.694	0.532	1.57	0.557	1.298	0.537	0.4398	0.563	0.457	0.523	1.336	0.434	1.379	0.442	0.514	0.423	0.4486	0.367	1.396	0.632	0.918	0.558	0.876	0.495	0.86	0.537	1.381	0.566	1.074	0.56	0.724	0.646	0.994	0.538	0.514	0.649	0.565	0.61	0.628	0.629	0.899	0.516	0.3132	0.562	0.3174	0.535
0.4639	0.591	0.3546	0.569	1.7	0.531	1.575	0.558	1.303	0.536	0.4413	0.563	0.4586	0.523	1.341	0.433	1.384	0.442	0.515	0.423	0.4502	0.367	1.401	0.631	0.921	0.558	0.879	0.494	0.863	0.536	1.386	0.568	1.078	0.56	0.727	0.645	0.997	0.537	0.516	0.649	0.567	0.61	0.63	0.629	0.902	0.516	0.3143	0.562	0.3185	0.535
0.4655	0.591	0.3558	0.57	1.706	0.53	1.581	0.558	1.307	0.536	0.4428	0.563	0.4602	0.523	1.346	0.434	1.389	0.442	0.517	0.423	0.4518	0.368	1.405	0.63	0.924	0.557	0.882	0.493	0.866	0.535	1.391	0.569	1.082	0.56	0.729	0.644	1.001	0.536	0.518	0.649	0.569	0.61	0.632	0.629	0.906	0.516	0.3154	0.562	0.3197	0.535
0.4671	0.59	0.357	0.57	1.712	0.529	1.586	0.558	1.312	0.536	0.4444	0.563	0.4618	0.523	1.35	0.434	1.394	0.443	0.519	0.423	0.4534	0.368	1.41	0.628	0.927	0.556	0.885	0.493	0.869	0.534	1.395	0.571	1.085	0.56	0.732	0.644	1.004	0.536	0.52	0.65	0.571	0.611	0.635	0.629	0.909	0.517	0.3165	0.563	0.3208	0.535
0.4687	0.59	0.3583	0.57	1.718	0.529	1.592	0.557	1.316	0.536	0.4459	0.563	0.4634	0.523	1.355	0.433	1.399	0.442	0.521	0.422	0.4549	0.369	1.415	0.627	0.93	0.555	0.888	0.492	0.872	0.534	1.4	0.573	1.089	0.56	0.734	0.644	1.008	0.535	0.521	0.65	0.573	0.611	0.637	0.629	0.912	0.517	0.3176	0.563	0.3219	0.535
0.4703	0.59	0.3595	0.57	1.724	0.528	1.597	0.557	1.321	0.536	0.4474	0.563	0.465	0.523	1.36	0.432	1.403	0.443	0.522	0.422	0.4565	0.369	1.42	0.625	0.934	0.554	0.891	0.491	0.875	0.533	1.405	0.575	1.093	0.559	0.737	0.643	1.011	0.536	0.523	0.651	0.575	0.612	0.639	0.629	0.915	0.517	0.3187	0.564	0.323	0.536
0.472	0.59	0.3607	0.57	1.73	0.527	1.603	0.556	1.326	0.536	0.449	0.563	0.4666	0.522	1.364	0.432	1.408	0.444	0.524	0.422	0.4581	0.369	1.425	0.623	0.937	0.552	0.894	0.49	0.878	0.533	1.41	0.576	1.097	0.559	0.739	0.642	1.015	0.536	0.525	0.651	0.577	0.613	0.641	0.628	0.918	0.516	0.3198	0.564	0.3241	0.536
0.4736	0.589	0.362	0.57	1.736	0.527	1.608	0.557	1.33	0.535	0.4505	0.563	0.4682	0.522	1.369	0.432	1.413	0.444	0.526	0.422	0.4596	0.369	1.43	0.621	0.94	0.552	0.898	0.489	0.881	0.532	1.415	0.579	1.1	0.559	0.742	0.642	1.018	0.537	0.527	0.651	0.579	0.614	0.643	0.627	0.921	0.514	0.3209	0.564	0.3252	0.536
0.4752	0.589	0.3632	0.57	1.742	0.526	1.614	0.557	1.335	0.535	0.4521	0.564	0.4698	0.521	1.374	0.431	1.418	0.445	0.528	0.422	0.4612	0.37	1.435	0.619	0.943	0.551	0.901	0.489	0.884	0.531	1.42	0.579	1.104	0.559	0.744	0.641	1.022	0.537	0.529	0.652	0.581	0.615	0.646	0.626	0.924	0.513	0.322	0.565	0.3263	0.536
0.4768	0.59	0.3644	0.571	1.748	0.527	1.619	0.558	1.339	0.535	0.4536	0.564	0.4714	0.521	1.378	0.431	1.423	0.445	0.53	0.422	0.4628	0.37	1.44	0.617	0.947	0.55	0.904	0.488	0.887	0.531	1.424	0.581	1.108	0.559	0.747	0.64	1.025	0.538	0.53	0.652	0.583	0.615	0.648	0.625	0.928	0.513	0.3231	0.566	0.3274	0.537
0.4784	0.59	0.3657	0.571	1.754	0.528	1.625	0.559	1.344	0.535	0.4551	0.564	0.473	0.521	1.383	0.43	1.428	0.445	0.531	0.422	0.4643	0.37	1.444	0.616	0.95	0.548	0.907	0.487	0.89	0.53	1.429	0.581	1.112	0.558	0.749	0.639	1.029	0.538	0.532	0.652	0.585	0.616	0.65	0.624	0.931	0.512	0.3242	0.568	0.3285	0.537
0.48	0.59	0.3669	0.571	1.76	0.53	1.63	0.559	1.348	0.534	0.4567	0.564	0.4746	0.521	1.388	0.429	1.432	0.446	0.533	0.422	0.4659	0.37	1.449	0.614	0.953	0.547	0.91	0.486	0.893	0.53	1.434	0.582	1.115	0.558	0.752	0.638	1.032	0.538	0.534	0.652	0.587	0.617	0.652	0.623	0.934	0.513	0.3253	0.569	0.3296	0.537
0.4817	0.59	0.3682	0.571	1.765	0.532	1.636	0.56	1.353	0.534	0.4582	0.564	0.4762	0.521	1.392	0.428	1.437	0.446	0.535	0.422	0.4675	0.371	1.454	0.613	0.956	0.546	0.913	0.485	0.896	0.53	1.439	0.582	1.119	0.557	0.754	0.638	1.036	0.537	0.536	0.653	0.589	0.618	0.654	0.622	0.937	0.513	0.3264	0.57	0.3307	0.537
0.4833	0.59	0.3694	0.571	1.771	0.534	1.641	0.561	1.357	0.534	0.4597	0.564	0.4778	0.521	1.397	0.428	1.442	0.446	0.537	0.422	0.469	0.371	1.459	0.611	0.959	0.545	0.916	0.484	0.899	0.529	1.444	0.581	1.123	0.557	0.757	0.637	1.039	0.537	0.538	0.654	0.59	0.619	0.657	0.621	0.94	0.512	0.3275	0.57	0.3319	0.537
0.4849	0.591	0.3706	0.571	1.777	0.536	1.647	0.561	1.362	0.534	0.4613	0.564	0.4794	0.52	1.402	0.428	1.447	0.447	0.539	0.422	0.4706	0.371	1.464	0.61	0.963	0.543	0.919	0.483	0.902	0.529	1.449	0.581	1.127	0.557	0.759	0.636	1.043	0.537	0.539	0.654	0.592	0.619	0.659	0.62	0.943	0.512	0.3286	0.57	0.333	0.537
0.4865	0.591	0.3719	0.571	1.783	0.538	1.652	0.56	1.366	0.534	0.4628	0.564	0.481	0.52	1.407	0.428	1.452	0.447	0.54	0.422	0.4722	0.372	1.469	0.608	0.966	0.542	0.922	0.482	0.905	0.529	1.453	0.581	1.13	0.557	0.762	0.635	1.046	0.537	0.541	0.654	0.594	0.62	0.661	0.62	0.946	0.512	0.3297	0.57	0.3341	0.538
0.4881	0.591	0.3731	0.572	1.789	0.54	1.658	0.56	1.371	0.533	0.4644	0.564	0.4826	0.52	1.411	0.428	1.456	0.447	0.542	0.421	0.4737	0.372	1.474	0.607	0.969	0.54	0.925	0.481	0.908	0.528	1.458	0.581	1.134	0.556	0.765	0.634	1.05	0.537	0.543	0.655	0.596	0.621	0.663	0.62	0.95	0.512	0.3308	0.57	0.3352	0.538
0.4897	0.592	0.3743	0.572	1.795	0.542	1.663	0.561	1.375	0.533	0.4659	0.564	0.4842	0.52	1.416	0.428	1.461	0.448	0.544	0.421	0.4753	0.372	1.479	0.605	0.972	0.539	0.928	0.48	0.911	0.528	1.463	0.58	1.138	0.556	0.767	0.634	1.053	0.537	0.545	0.656	0.598	0.622	0.665	0.62	0.953	0.512	0.3318	0.569	0.3363	0.538
0.4914	0.592	0.3756	0.572	1.801	0.542	1.669	0.561	1.38	0.533	0.4674	0.564	0.4858	0.519	1.421	0.429	1.466	0.449	0.546	0.421	0.4769	0.372	1.483	0.605	0.975	0.537	0.931	0.479	0.914	0.528	1.468	0.579	1.142	0.556	0.77	0.633	1.057	0.537	0.547	0.656	0.6	0.622	0.668	0.618	0.956	0.512	0.3329	0.569	0.3374	0.538
0.493	0.593	0.3768	0.572	1.807	0.543	1.674	0.561	1.385	0.533	0.469	0.564	0.4874	0.519	1.425	0.429	1.471	0.45	0.548	0.421	0.4784	0.373	1.488	0.603	0.979	0.535	0.934	0.478	0.917	0.528	1.473	0.578	1.145	0.555	0.772	0.633	1.06	0.537	0.548	0.657	0.602	0.623	0.67	0.617	0.959	0.511	0.334	0.569	0.3385	0.538
0.4946	0.593	0.378	0.572	1.813	0.544	1.68	0.561	1.389	0.533	0.4705	0.564	0.489	0.519	1.43	0.428	1.476	0.451	0.549	0.421	0.48	0.373	1.493	0.602	0.982	0.534	0.937	0.476	0.92	0.528	1.477	0.577	1.149	0.555	0.775	0.632	1.064	0.537	0.55	0.658	0.604	0.624	0.672	0.616	0.962	0.51	0.3351	0.57	0.3396	0.538
0.4962	0.594	0.3793	0.572	1.819	0.544	1.685	0.561	1.394	0.532	0.472	0.564	0.4906	0.519	1.435	0.428	1.481	0.452	0.551	0.422	0.4816	0.373	1.498	0.601	0.985	0.532	0.94	0.475	0.923	0.528	1.482	0.577	1.153	0.555	0.777	0.631	1.067	0.537	0.552	0.659	0.606	0.625	0.674	0.615	0.965	0.51	0.3362	0.57	0.3407	0.539
0.4978	0.595	0.3805	0.573	1.825	0.545	1.691	0.56	1.398	0.532	0.4736	0.564	0.4922	0.518	1.439	0.428	1.485	0.452	0.553	0.422	0.4832	0.373	1.503	0.6	0.988	0.531	0.943	0.474	0.926	0.528	1.487	0.578	1.157	0.555	0.78	0.631	1.07	0.537	0.554	0.659	0.608	0.625	0.676	0.614	0.968	0.51	0.3373	0.571	0.3418	0.539
0.4994	0.595	0.3817	0.573	1.831	0.548	1.696	0.56	1.403	0.532	0.4751	0.565	0.4937	0.518	1.444	0.428	1.49	0.452	0.555	0.421	0.4847	0.373	1.508	0.599	0.991	0.529	0.947	0.473	0.929	0.528	1.492	0.578	1.16	0.554	0.782	0.63	1.074	0.538	0.556	0.66	0.61	0.625	0.679	0.614	0.972	0.509	0.3384	0.571	0.343	0.539
0.501	0.596	0.383	0.573	1.837	0.551	1.702	0.559	1.407	0.532	0.4767	0.565	0.4953	0.517	1.449	0.429	1.495	0.452	0.557	0.421	0.4863	0.373	1.513	0.598	0.995	0.528	0.95	0.472	0.932	0.528	1.497	0.578	1.164	0.553	0.785	0.629	1.077	0.539	0.557	0.661	0.612	0.625	0.681	0.613	0.975	0.508	0.3395	0.572	0.3441	0.539
0.503	0.596	0.3842	0.573	1.842	0.554	1.707	0.558	1.412	0.531	0.4782	0.565	0.4969	0.517	1.453	0.428	1.5	0.451	0.558	0.421	0.4879	0.373	1.518	0.597	0.998	0.526	0.953	0.471	0.935	0.528	1.502	0.577	1.168	0.553	0.787	0.628	1.081	0.539	0.559	0.661	0.614	0.626	0.683	0.612	0.978	0.507	0.3406	0.573	0.3452	0.54
0.504	0.597	0.3854	0.573	1.848	0.558	1.712	0.556	1.416	0.531	0.4797	0.565	0.4985	0.517	1.458	0.428	1.505	0.451	0.56	0.422	0.4894	0.373	1.523	0.596	1.001	0.524	0.956	0.469	0.938	0.528	1.506	0.576	1.172	0.553	0.79	0.628	1.084	0.539	0.561	0.662	0.616	0.626	0.685	0.612	0.981	0.508	0.3417	0.574	0.3463	0.54
0.506	0.597	0.3867	0.573	1.854	0.56	1.718	0.555	1.421	0.53	0.4813	0.565	0.5	0.516	1.463	0.429	1.51	0.452	0.562	0.422	0.491	0.373	1.527	0.595	1.004	0.522	0.959	0.468	0.941	0.528	1.511	0.576	1.175	0.552	0.792	0.627	1.088	0.538	0.563	0.662	0.618	0.626	0.687	0.611	0.984	0.509	0.3428	0.576	0.3474	0.54
0.508	0.598	0.3879	0.573	1.86	0.563	1.723	0.554	1.425	0.53	0.4828	0.565	0.502	0.516	1.467	0.429	1.514	0.452	0.564	0.422	0.4926	0.373	1.532	0.594	1.007	0.521	0.962	0.467	0.944	0.528	1.516	0.576	1.179	0.552	0.795	0.626	1.091	0.538	0.564	0.663	0.62	0.626	0.69	0.611	0.987	0.511	0.3439	0.578	0.3485	0.54
0.509	0.598	0.3892	0.573	1.866	0.564	1.729	0.554	1.43	0.53	0.4843	0.565	0.503	0.516	1.472	0.429	1.519	0.452	0.566	0.421	0.4941	0.373	1.537	0.593	1.011	0.519	0.965	0.466	0.947	0.528	1.521	0.576	1.183	0.551	0.797	0.625	1.095	0.538	0.566	0.664	0.622	0.625	0.692	0.611	0.991	0.512	0.345	0.58	0.3496	0.54
0.511	0.599	0.3904	0.573	1.872	0.565	1.734	0.553	1.434	0.529	0.4859	0.566	0.505	0.515	1.477	0.43	1.524	0.452	0.567	0.421	0.4957	0.373	1.542	0.592	1.014	0.518	0.968	0.465	0.95	0.528	1.526	0.576	1.187	0.551	0.8	0.625	1.098	0.538	0.568	0.665	0.624	0.625	0.694	0.61	0.994	0.513	0.3461	0.583	0.3507	0.54
0.512	0.599	0.3916	0.573	1.878	0.565	1.74	0.552	1.439	0.529	0.4874	0.566	0.507	0.515	1.481	0.429	1.529	0.453	0.569	0.421	0.4973	0.373	1.547	0.592	1.017	0.517	0.971	0.464	0.953	0.528	1.531	0.576	1.191	0.55	0.802	0.624	1.102	0.537	0.57	0.665	0.626	0.625	0.696	0.609	0.997	0.514	0.3472	0.584	0.3518	0.541
0.514	0.6	0.3929	0.573	1.884	0.566	1.745	0.551	1.444	0.529	0.489	0.566	0.508	0.514	1.486	0.429	1.534	0.453	0.571	0.421	0.4988	0.373	1.552	0.591	1.02	0.515	0.974	0.463	0.956	0.528	1.535	0.576	1.194	0.55	0.805	0.623	1.105	0.537	0.572	0.666	0.628	0.624	0.698	0.609	1	0.514	0.3483	0.585	0.3529	0.541
0.516	0.6	0.3941	0.573	1.89	0.564	1.751	0.551	1.448	0.528	0.4905	0.566	0.51	0.514	1.491	0.428	1.538	0.454	0.573	0.421	0.5	0.373	1.557	0.59	1.024	0.514	0.977	0.461	0.959	0.528	1.54	0.575	1.198	0.55	0.808	0.622	1.109	0.537	0.573	0.666	0.63	0.624	0.7	0.609	1.003	0.514	0.3494	0.586	0.3541	0.541
0.517	0.601	0.3953	0.573	1.896	0.563	1.756	0.551	1.453	0.528	0.492	0.567	0.511	0.514	1.495	0.428	1.543	0.455	0.575	0.421	0.502	0.373	1.562	0.588	1.027	0.513	0.98	0.46	0.962	0.528	1.545	0.575	1.202	0.55	0.81	0.622	1.112	0.537	0.575	0.667	0.632	0.623	0.703	0.608	1.006	0.513	0.3505	0.586	0.3552	0.542
0.519	0.601	0.3966	0.573	1.902	0.561	1.762	0.551	1.457	0.528	0.4936	0.567	0.513	0.513	1.5	0.428	1.548	0.456	0.576	0.421	0.504	0.372	1.566	0.587	1.03	0.513	0.983	0.459	0.965	0.529	1.55	0.575	1.206	0.55	0.813	0.621	1.116	0.538	0.577	0.667	0.634	0.622	0.705	0.608	1.009	0.513	0.3516	0.586	0.3563	0.542
0.52	0.602	0.3978	0.574	1.908	0.56	1.767	0.551	1.462	0.527	0.4951	0.567	0.515	0.513	1.505	0.428	1.553	0.457	0.578	0.421	0.505	0.372	1.571	0.586	1.033	0.512	0.986	0.457	0.968	0.529	1.555	0.575	1.209	0.549	0.815	0.62	1.119	0.538	0.579	0.668	0.636	0.622	0.707	0.608	1.013	0.512	0.3527	0.586	0.3574	0.542
0.522	0.602	0.399	0.574	1.914	0.56	1.773	0.552	1.466	0.527	0.4966	0.567	0.516	0.513	1.509	0.428	1.558	0.459	0.58	0.421	0.507	0.372	1.576	0.584	1.036	0.511	0.989	0.456	0.971	0.529	1.56	0.575	1.213	0.549	0.818	0.62	1.123	0.538	0.581	0.669	0.638	0.621	0.709	0.608	1.016	0.512	0.3538	0.586	0.3585	0.542
0.524	0.603	0.4003	0.574	1.919	0.559	1.778	0.552	1.471	0.527	0.4982	0.567	0.518	0.513	1.514	0.428	1.563	0.46	0.582	0.42	0.508	0.372	1.581	0.583	1.04	0.511	0.992	0.455	0.974	0.529	1.564	0.575	1.217	0.548	0.82	0.619	1.126	0.539	0.582	0.669	0.64	0.62	0.711	0.607	1.019	0.512	0.3548	0.586	0.3596	0.542
0.525	0.603	0.4015	0.573	1.925	0.557	1.784	0.553	1.475	0.526	0.4997	0.568	0.519	0.512	1.519	0.427	1.567	0.46	0.584	0.42	0.51	0.371	1.586	0.581	1.043	0.51	0.996	0.453	0.977	0.529	1.569	0.575	1.221	0.548	0.823	0.619	1.13	0.539	0.584	0.67	0.642	0.62	0.714	0.607	1.022	0.511	0.3559	0.586	0.3607	0.542
0.527	0.604	0.4027	0.573	1.931	0.556	1.789	0.553	1.48	0.526	0.501	0.568	0.521	0.512	1.523	0.427	1.572	0.461	0.585	0.42	0.511	0.371	1.591	0.58	1.046	0.509	0.999	0.452	0.98	0.529	1.574	0.574	1.224	0.548	0.825	0.618	1.133	0.538	0.586	0.67	0.644	0.619	0.716	0.606	1.025	0.511	0.357	0.586	0.3618	0.543
0.529	0.604	0.404	0.573	1.937	0.554	1.795	0.553	1.484	0.526	0.503	0.568	0.523	0.511	1.528	0.427	1.577	0.462	0.587	0.42	0.513	0.37	1.596	0.579	1.049	0.509	1.002	0.451	0.983	0.529	1.579	0.574	1.228	0.548	0.828	0.618	1.137	0.538	0.588	0.671	0.646	0.618	0.718	0.605	1.028	0.51	0.3581	0.586	0.3629	0.543
0.53	0.604	0.4052	0.573	1.943	0.552	1.8	0.552	1.489	0.525	0.504	0.568	0.524	0.511	1.533	0.428	1.582	0.463	0.589	0.42	0.515	0.37	1.601	0.577	1.052	0.508	1.005	0.449	0.986	0.529	1.584	0.573	1.232	0.547	0.83	0.617	1.14	0.538	0.59	0.671	0.648	0.617	0.72	0.604	1.031	0.51	0.3592	0.587	0.364	0.543
0.532	0.605	0.4064	0.574	1.949	0.55	1.806	0.552	1.493	0.525	0.506	0.569	0.526	0.511	1.537	0.429	1.587	0.464	0.591	0.419	0.516	0.37	1.605	0.576	1.056	0.507	1.008	0.448	0.989	0.529	1.589	0.573	1.236	0.547	0.833	0.616	1.143	0.538	0.591	0.671	0.65	0.616	0.722	0.603	1.035	0.51	0.3603	0.587	0.3652	0.543
0.533	0.605	0.4077	0.574	1.955	0.548	1.811	0.551	1.498	0.524	0.507	0.569	0.527	0.51	1.542	0.429	1.592	0.464	0.593	0.419	0.518	0.37	1.61	0.574	1.059	0.507	1.011	0.447	0.992	0.529	1.593	0.572	1.239	0.546	0.835	0.616	1.147	0.538	0.593	0.672	0.652	0.615	0.725	0.602	1.038	0.511	0.3614	0.587	0.3663	0.543
0.535	0.605	0.4089	0.574	1.961	0.545	1.817	0.551	1.503	0.524	0.509	0.57	0.529	0.51	1.547	0.428	1.596	0.465	0.594	0.419	0.519	0.369	1.615	0.573	1.062	0.506	1.014	0.446	0.995	0.529	1.598	0.571	1.243	0.546	0.838	0.616	1.15	0.539	0.595	0.672	0.654	0.615	0.727	0.601	1.041	0.512	0.3625	0.586	0.3674	0.544
0.537	0.605	0.4102	0.574	1.967	0.542	1.822	0.552	1.507	0.524	0.51	0.57	0.531	0.51	1.551	0.428	1.601	0.466	0.596	0.418	0.521	0.368	1.62	0.571	1.065	0.505	1.017	0.444	0.998	0.53	1.603	0.571	1.247	0.546	0.84	0.615	1.154	0.539	0.597	0.671	0.656	0.614	0.729	0.6	1.044	0.513	0.3636	0.586	0.3685	0.544
0.538	0.605	0.4114	0.574	1.973	0.54	1.828	0.552	1.512	0.523	0.512	0.57	0.532	0.509	1.556	0.427	1.606	0.467	0.598	0.418	0.522	0.367	1.625	0.571	1.068	0.505	1.02	0.443	1.001	0.53	1.608	0.57	1.251	0.546	0.843	0.615	1.157	0.54	0.599	0.671	0.658	0.613	0.731	0.599	1.047	0.513	0.3647	0.586	0.3696	0.544
0.54	0.605	0.4126	0.574	1.979	0.536	1.833	0.551	1.516	0.523	0.514	0.57	0.534	0.509	1.561	0.427	1.611	0.468	0.6	0.418	0.524	0.367	1.63	0.57	1.072	0.504	1.023	0.442	1.004	0.531	1.613	0.57	1.254	0.545	0.846	0.614	1.161	0.541	0.6	0.671	0.66	0.612	0.733	0.598	1.05	0.513	0.3658	0.586	0.3707	0.544
0.541	0.606	0.4139	0.574	1.985	0.533	1.839	0.55	1.521	0.522	0.515	0.571	0.535	0.508	1.565	0.427	1.616	0.469	0.601	0.417	0.526	0.366	1.635	0.569	1.075	0.503	1.026	0.441	1.007	0.531	1.618	0.569	1.258	0.545	0.848	0.614	1.164	0.542	0.602	0.671	0.662	0.611	0.736	0.597	1.053	0.513	0.3669	0.586	0.3718	0.544
0.543	0.606	0.4151	0.574	1.991	0.529	1.844	0.55	1.525	0.522	0.517	0.571	0.537	0.508	1.57	0.428	1.62	0.469	0.603	0.417	0.527	0.366	1.64	0.569	1.078	0.503	1.029	0.44	1.01	0.532	1.622	0.568	1.262	0.545	0.851	0.614	1.168	0.542	0.604	0.67	0.664	0.611	0.738	0.596	1.057	0.513	0.368	0.587	0.3729	0.544
0.545	0.606	0.4163	0.573	1.996	0.525	1.85	0.55	1.53	0.522	0.518	0.571	0.538	0.507	1.575	0.429	1.625	0.469	0.605	0.417	0.529	0.365	1.645	0.568	1.081	0.503	1.032	0.439	1.013	0.532	1.627	0.567	1.266	0.545	0.853	0.614	1.171	0.541	0.606	0.67	0.666	0.61	0.74	0.595	1.06	0.514	0.3691	0.587	0.374	0.544
0.546	0.607	0.4176	0.573	2.002	0.522	1.855	0.549	1.534	0.521	0.52	0.571	0.54	0.507	1.579	0.429	1.63	0.469	0.607	0.416	0.53	0.365	1.649	0.568	1.085	0.502	1.035	0.437	1.016	0.533	1.632	0.564	1.269	0.545	0.856	0.614	1.175	0.541	0.608	0.67	0.668	0.61	0.742	0.595	1.063	0.514	0.3702	0.587	0.3751	0.544
0.548	0.607	0.4188	0.574	2.008	0.519	1.861	0.549	1.539	0.521	0.521	0.571	0.542	0.506	1.584	0.429	1.635	0.469	0.609	0.416	0.532	0.364	1.654	0.569	1.088	0.502	1.038	0.436	1.019	0.534	1.637	0.562	1.273	0.545	0.858	0.613	1.178	0.541	0.609	0.67	0.669	0.61	0.744	0.595	1.066	0.514	0.3713	0.587	0.3763	0.545
0.55	0.607	0.42	0.574	2.014	0.517	1.866	0.549	1.543	0.52	0.523	0.572	0.543	0.506	1.589	0.43	1.64	0.47	0.61	0.416	0.533	0.364	1.659	0.569	1.091	0.501	1.042	0.436	1.022	0.534	1.642	0.559	1.277	0.545	0.861	0.613	1.182	0.54	0.611	0.67	0.671	0.608	0.747	0.594	1.069	0.513	0.3724	0.587	0.3774	0.545
0.551	0.607	0.4213	0.574	2.02	0.516	1.872	0.548	1.548	0.52	0.524	0.572	0.545	0.505	1.593	0.43	1.645	0.47	0.612	0.415	0.535	0.363	1.664	0.57	1.094	0.501	1.045	0.435	1.025	0.535	1.646	0.557	1.281	0.544	0.863	0.612	1.185	0.54	0.613	0.669	0.673	0.607	0.749	0.593	1.072	0.513	0.3735	0.587	0.3785	0.545
0.553	0.608	0.4225	0.574	2.026	0.516	1.877	0.548	1.552	0.52	0.526	0.572	0.546	0.505	1.598	0.43	1.649	0.47	0.614	0.414	0.536	0.363	1.669	0.571	1.097	0.501	1.048	0.434	1.028	0.535	1.651	0.554	1.284	0.544	0.866	0.612	1.189	0.541	0.615	0.668	0.675	0.606	0.751	0.591	1.075	0.513	0.3746	0.588	0.3796	0.545
0.554	0.608	0.4237	0.574	2.032	0.515	1.883	0.547	1.557	0.519	0.527	0.572	0.548	0.504	1.603	0.43	1.654	0.47	0.616	0.414	0.538	0.362	1.674	0.572	1.101	0.501	1.051	0.433	1.031	0.536	1.656	0.551	1.288	0.544	0.868	0.612	1.192	0.541	0.617	0.668	0.677	0.605	0.753	0.59	1.079	0.512	0.3757	0.588	0.3807	0.545
0.556	0.608	0.425	0.574	2.038	0.515	1.888	0.547	1.562	0.518	0.529	0.572	0.55	0.504	1.607	0.43	1.659	0.47	0.618	0.414	0.54	0.362	1.679	0.574	1.104	0.501	1.054	0.433	1.034	0.536	1.661	0.55	1.292	0.544	0.871	0.613	1.196	0.541	0.618	0.667	0.679	0.605	0.755	0.59	1.082	0.512	0.3768	0.59	0.3818	0.546
0.558	0.609	0.4262	0.574	2.044	0.515	1.894	0.547	1.566	0.518	0.53	0.572	0.551	0.503	1.612	0.43	1.664	0.47	0.619	0.414	0.541	0.361	1.684	0.576	1.107	0.501	1.057	0.433	1.037	0.537	1.666	0.548	1.296	0.544	0.873	0.613	1.199	0.542	0.62	0.667	0.681	0.604	0.758	0.59	1.085	0.511	0.3778	0.591	0.3829	0.546
0.559	0.61	0.4275	0.574	2.05	0.515	1.899	0.547	1.571	0.518	0.532	0.573	0.553	0.503	1.617	0.43	1.669	0.47	0.621	0.413	0.543	0.36	1.688	0.577	1.11	0.501	1.06	0.432	1.041	0.538	1.671	0.547	1.299	0.544	0.876	0.613	1.203	0.543	0.622	0.666	0.683	0.603	0.76	0.59	1.088	0.51	0.3789	0.592	0.384	0.546
0.561	0.61	0.4287	0.574	2.056	0.516	1.905	0.547	1.575	0.517	0.534	0.573	0.554	0.503	1.621	0.43	1.674	0.47	0.623	0.413	0.544	0.359	1.693	0.579	1.113	0.501	1.063	0.431	1.044	0.539	1.675	0.545	1.303	0.544	0.878	0.613	1.206	0.544	0.624	0.666	0.685	0.602	0.762	0.59	1.091	0.509	0.38	0.593	0.3851	0.547
0.562	0.61	0.4299	0.574	2.062	0.517	1.91	0.547	1.58	0.517	0.535	0.573	0.556	0.503	1.626	0.43	1.678	0.47	0.625	0.412	0.546	0.359	1.698	0.58	1.117	0.502	1.066	0.431	1.047	0.54	1.68	0.544	1.307	0.544	0.881	0.613	1.209	0.545	0.626	0.665	0.687	0.601	0.764	0.591	1.094	0.508	0.3811	0.593	0.3862	0.547
0.564	0.611	0.4312	0.574	2.068	0.518	1.916	0.546	1.584	0.516	0.537	0.573	0.558	0.503	1.631	0.43	1.683	0.47	0.627	0.412	0.547	0.358	1.703	0.582	1.12	0.502	1.069	0.43	1.05	0.54	1.685	0.543	1.311	0.545	0.883	0.613	1.213	0.546	0.627	0.665	0.689	0.601	0.766	0.591	1.097	0.508	0.3822	0.593	0.3874	0.547
0.566	0.611	0.4324	0.574	2.074	0.52	1.921	0.546	1.589	0.516	0.538	0.573	0.559	0.503	1.635	0.43	1.688	0.47	0.628	0.411	0.549	0.358	1.708	0.584	1.123	0.502	1.072	0.43	1.053	0.541	1.69	0.542	1.314	0.545	0.886	0.614	1.216	0.547	0.629	0.665	0.691	0.6	0.769	0.591	1.101	0.508	0.3833	0.593	0.3885	0.548
0.567	0.612	0.4336	0.574	2.079	0.521	1.927	0.546	1.593	0.515	0.54	0.573	0.561	0.503	1.64	0.431	1.693	0.47	0.63	0.411	0.551	0.357	1.713	0.586	1.126	0.503	1.075	0.43	1.056	0.541	1.695	0.542	1.318	0.545	0.889	0.614	1.22	0.549	0.631	0.664	0.693	0.599	0.771	0.592	1.104	0.507	0.3844	0.593	0.3896	0.548
0.569	0.612	0.4349	0.574	2.085	0.522	1.932	0.547	1.598	0.515	0.541	0.573	0.562	0.503	1.645	0.431	1.698	0.469	0.632	0.411	0.552	0.357	1.718	0.588	1.129	0.503	1.078	0.43	1.059	0.542	1.7	0.54	1.322	0.545	0.891	0.614	1.223	0.55	0.633	0.664	0.695	0.598	0.773	0.592	1.107	0.507	0.3855	0.593	0.3907	0.548
0.571	0.613	0.4361	0.575	2.091	0.524	1.938	0.547	1.602	0.515	0.543	0.573	0.564	0.503	1.649	0.431	1.702	0.469	0.634	0.41	0.554	0.356	1.723	0.59	1.133	0.504	1.081	0.43	1.062	0.542	1.704	0.539	1.326	0.546	0.894	0.614	1.227	0.551	0.635	0.663	0.697	0.597	0.775	0.593	1.11	0.508	0.3866	0.593	0.3918	0.549
0.572	0.613	0.4373	0.575	2.097	0.525	1.943	0.547	1.607	0.514	0.544	0.573	0.566	0.503	1.654	0.432	1.707	0.468	0.636	0.41	0.555	0.356	1.727	0.591	1.136	0.505	1.084	0.43	1.065	0.543	1.709	0.536	1.329	0.546	0.896	0.615	1.23	0.553	0.636	0.663	0.699	0.597	0.777	0.594	1.113	0.509	0.3877	0.593	0.3929	0.549
0.574	0.614	0.4386	0.575	2.103	0.529	1.948	0.546	1.611	0.513	0.546	0.573	0.567	0.503	1.659	0.432	1.712	0.468	0.637	0.409	0.557	0.355	1.732	0.593	1.139	0.505	1.087	0.43	1.068	0.543	1.714	0.534	1.333	0.546	0.899	0.615	1.234	0.554	0.638	0.662	0.701	0.596	0.78	0.596	1.116	0.509	0.3888	0.593	0.394	0.549
0.575	0.614	0.4398	0.575	2.109	0.53	1.954	0.546	1.616	0.513	0.547	0.573	0.569	0.503	1.664	0.431	1.717	0.467	0.639	0.409	0.558	0.355	1.737	0.595	1.142	0.506	1.091	0.43	1.071	0.543	1.719	0.532	1.337	0.546	0.901	0.615	1.237	0.555	0.64	0.662	0.703	0.595	0.782	0.597	1.119	0.508	0.3899	0.593	0.3951	0.549
0.577	0.615	0.441	0.575	2.115	0.532	1.959	0.546	1.621	0.512	0.549	0.573	0.57	0.503	1.668	0.431	1.722	0.467	0.641	0.408	0.56	0.354	1.742	0.597	1.145	0.507	1.094	0.43	1.074	0.543	1.724	0.529	1.341	0.547	0.904	0.615	1.241	0.556	0.642	0.662	0.705	0.595	0.784	0.598	1.123	0.509	0.391	0.593	0.3962	0.55
0.579	0.615	0.4423	0.575	2.121	0.535	1.965	0.547	1.625	0.512	0.55	0.573	0.572	0.503	1.673	0.431	1.727	0.466	0.643	0.408	0.562	0.353	1.747	0.598	1.149	0.509	1.097	0.43	1.077	0.544	1.729	0.527	1.344	0.547	0.906	0.615	1.244	0.557	0.644	0.661	0.707	0.594	0.786	0.599	1.126	0.509	0.3921	0.593	0.3973	0.55
0.58	0.616	0.4435	0.575	2.127	0.536	1.97	0.547	1.63	0.511	0.552	0.572	0.574	0.504	1.678	0.432	1.731	0.465	0.645	0.408	0.563	0.353	1.752	0.6	1.152	0.51	1.1	0.43	1.08	0.544	1.733	0.525	1.348	0.548	0.909	0.615	1.248	0.558	0.645	0.661	0.709	0.593	0.788	0.599	1.129	0.508	0.3932	0.594	0.3985	0.55
0.582	0.616	0.4447	0.575	2.133	0.537	1.976	0.547	1.634	0.511	0.554	0.572	0.575	0.504	1.682	0.432	1.736	0.465	0.646	0.408	0.565	0.352	1.757	0.602	1.155	0.511	1.103	0.431	1.083	0.545	1.738	0.523	1.352	0.548	0.911	0.616	1.251	0.559	0.647	0.661	0.711	0.593	0.791	0.6	1.132	0.508	0.3943	0.594	0.3996	0.55
0.583	0.617	0.446	0.574	2.139	0.537	1.981	0.546	1.639	0.51	0.555	0.572	0.577	0.505	1.687	0.432	1.741	0.465	0.648	0.407	0.566	0.352	1.762	0.604	1.158	0.512	1.106	0.431	1.086	0.546	1.743	0.52	1.356	0.549	0.914	0.616	1.255	0.561	0.649	0.66	0.713	0.593	0.793	0.6	1.135	0.509	0.3954	0.595	0.4007	0.551
0.585	0.617	0.4472	0.574	2.145	0.536	1.987	0.546	1.643	0.51	0.557	0.572	0.578	0.505	1.692	0.433	1.746	0.464	0.65	0.407	0.568	0.351	1.767	0.606	1.162	0.514	1.109	0.431	1.089	0.547	1.748	0.517	1.36	0.549	0.916	0.617	1.258	0.562	0.651	0.66	0.715	0.593	0.795	0.599	1.138	0.509	0.3965	0.595	0.4018	0.552
0.587	0.618	0.4485	0.574	2.151	0.536	1.992	0.546	1.648	0.509	0.558	0.572	0.58	0.506	1.696	0.434	1.751	0.463	0.652	0.407	0.569	0.351	1.771	0.607	1.165	0.515	1.112	0.432	1.092	0.548	1.753	0.514	1.363	0.55	0.919	0.617	1.262	0.563	0.653	0.659	0.717	0.592	0.797	0.599	1.141	0.509	0.3976	0.596	0.4029	0.552
0.588	0.618	0.4497	0.574	2.156	0.536	1.998	0.546	1.652	0.509	0.56	0.572	0.582	0.506	1.701	0.434	1.755	0.463	0.654	0.406	0.571	0.35	1.776	0.61	1.168	0.516	1.115	0.433	1.095	0.549	1.758	0.511	1.367	0.55	0.921	0.617	1.265	0.564	0.654	0.659	0.719	0.591	0.799	0.6	1.145	0.509	0.3987	0.596	0.404	0.552
0.59	0.619	0.4509	0.574	2.162	0.535	2.003	0.547	1.657	0.508	0.561	0.572	0.583	0.507	1.706	0.435	1.76	0.462	0.655	0.406	0.573	0.35	1.781	0.611	1.171	0.518	1.118	0.433	1.098	0.55	1.762	0.507	1.371	0.551	0.924	0.617	1.269	0.565	0.656	0.659	0.721	0.591	0.802	0.6	1.148	0.508	0.3997	0.597	0.4051	0.552
0.592	0.619	0.4522	0.574	2.168	0.535	2.009	0.548	1.661	0.508	0.563	0.572	0.585	0.508	1.71	0.435	1.765	0.461	0.657	0.406	0.574	0.349	1.786	0.614	1.174	0.519	1.121	0.434	1.101	0.552	1.767	0.504	1.375	0.551	0.927	0.617	1.272	0.566	0.658	0.658	0.723	0.59	0.804	0.602	1.151	0.508	0.4008	0.597	0.4062	0.553
0.593	0.62	0.4534	0.574	2.174	0.537	2.014	0.548	1.666	0.508	0.564	0.572	0.586	0.509	1.715	0.434	1.77	0.461	0.659	0.406	0.576	0.349	1.791	0.615	1.178	0.521	1.124	0.435	1.104	0.553	1.772	0.5	1.378	0.552	0.929	0.618	1.276	0.566	0.66	0.658	0.725	0.59	0.806	0.603	1.154	0.508	0.4019	0.598	0.4073	0.553
0.595	0.62	0.4546	0.574	2.18	0.54	2.02	0.548	1.671	0.507	0.566	0.572	0.588	0.509	1.72	0.435	1.775	0.46	0.661	0.406	0.577	0.348	1.796	0.617	1.181	0.522	1.127	0.435	1.107	0.554	1.777	0.496	1.382	0.552	0.932	0.618	1.279	0.567	0.662	0.658	0.727	0.59	0.808	0.604	1.157	0.507	0.403	0.598	0.4084	0.553
0.596	0.621	0.4559	0.574	2.186	0.542	2.025	0.548	1.675	0.507	0.567	0.572	0.59	0.51	1.724	0.435	1.78	0.459	0.663	0.406	0.579	0.348	1.801	0.618	1.184	0.523	1.13	0.436	1.11	0.555	1.782	0.492	1.386	0.553	0.934	0.618	1.282	0.568	0.663	0.658	0.729	0.59	0.81	0.604	1.16	0.507	0.4041	0.599	0.4096	0.553
0.598	0.621	0.4571	0.574	2.192	0.544	2.031	0.548	1.68	0.507	0.569	0.572	0.591	0.511	1.729	0.436	1.784	0.458	0.664	0.405	0.58	0.347	1.806	0.62	1.187	0.525	1.133	0.437	1.113	0.557	1.787	0.488	1.39	0.554	0.937	0.619	1.286	0.569	0.665	0.658	0.731	0.59	0.812	0.605	1.163	0.507	0.4052	0.599	0.4107	0.553
0.6	0.621	0.4583	0.574	2.198	0.546	2.036	0.547	1.684	0.506	0.57	0.572	0.593	0.511	1.734	0.437	1.789	0.457	0.666	0.405	0.582	0.347	1.81	0.621	1.19	0.526	1.136	0.438	1.116	0.558	1.791	0.486	1.393	0.554	0.939	0.619	1.289	0.57	0.667	0.658	0.733	0.589	0.815	0.607	1.167	0.507	0.4063	0.6	0.4118	0.554
0.601	0.622	0.4596	0.574	2.204	0.546	2.042	0.547	1.689	0.506	0.572	0.572	0.594	0.512	1.738	0.438	1.794	0.457	0.668	0.405	0.584	0.346	1.815	0.623	1.194	0.527	1.14	0.439	1.119	0.559	1.796	0.483	1.397	0.554	0.942	0.62	1.293	0.572	0.669	0.658	0.735	0.589	0.817	0.608	1.17	0.506	0.4074	0.601	0.4129	0.554
0.603	0.622	0.4608	0.574	2.21	0.547	2.047	0.547	1.693	0.506	0.574	0.572	0.596	0.513	1.743	0.438	1.799	0.456	0.67	0.405	0.585	0.346	1.82	0.624	1.197	0.529	1.143	0.44	1.122	0.559	1.801	0.481	1.401	0.555	0.944	0.62	1.296	0.573	0.671	0.658	0.737	0.589	0.819	0.61	1.173	0.505	0.4085	0.601	0.414	0.554
0.604	0.622	0.462	0.573	2.216	0.548	2.053	0.548	1.698	0.506	0.575	0.572	0.598	0.514	1.748	0.438	1.804	0.456	0.672	0.405	0.587	0.345	1.825	0.625	1.2	0.53	1.146	0.442	1.125	0.56	1.806	0.48	1.405	0.556	0.947	0.62	1.3	0.574	0.672	0.658	0.739	0.589	0.821	0.615	1.176	0.505	0.4096	0.602	0.4151	0.555
0.606	0.623	0.4633	0.573	2.222	0.549	2.058	0.549	1.702	0.506	0.577	0.572	0.599	0.514	1.752	0.438	1.809	0.454	0.673	0.405	0.588	0.345	1.83	0.626	1.203	0.531	1.149	0.443	1.128	0.561	1.811	0.48	1.408	0.556	0.949	0.621	1.303	0.575	0.674	0.658	0.741	0.589	0.823	0.616	1.179	0.505	0.4107	0.603	0.4162	0.555
0.608	0.623	0.4645	0.573	2.228	0.549	2.064	0.55	1.707	0.506	0.578	0.572	0.601	0.515	1.757	0.438	1.813	0.454	0.675	0.405	0.59	0.344	1.835	0.628	1.206	0.533	1.152	0.444	1.131	0.562	1.815	0.481	1.412	0.557	0.952	0.622	1.307	0.576	0.676	0.658	0.743	0.59	0.826	0.618	1.182	0.505	0.4118	0.603	0.4173	0.555
0.609	0.623	0.4657	0.573	2.233	0.549	2.069	0.551	1.711	0.506	0.58	0.571	0.602	0.516	1.762	0.439	1.818	0.453	0.677	0.404	0.591	0.344	1.84	0.628	1.21	0.534	1.155	0.445	1.134	0.563	1.82	0.482	1.416	0.557	0.954	0.622	1.31	0.578	0.678	0.658	0.745	0.591	0.828	0.62	1.185	0.506	0.4129	0.603	0.4184	0.555
0.611	0.623	0.467	0.573	2.239	0.549	2.075	0.552	1.716	0.506	0.581	0.571	0.604	0.517	1.766	0.44	1.823	0.452	0.679	0.404	0.593	0.343	1.845	0.63	1.213	0.535	1.158	0.445	1.137	0.564	1.825	0.484	1.42	0.558	0.957	0.622	1.314	0.579	0.68	0.658	0.747	0.591	0.83	0.621	1.189	0.507	0.414	0.604	0.4195	0.555
0.613	0.623	0.4682	0.573	2.245	0.549	2.08	0.552	1.72	0.506	0.583	0.571	0.606	0.517	1.771	0.441	1.828	0.451	0.68	0.404	0.595	0.343	1.849	0.631	1.216	0.536	1.161	0.446	1.14	0.565	1.83	0.485	1.423	0.558	0.959	0.622	1.317	0.579	0.681	0.658	0.748	0.592	0.832	0.621	1.192	0.508	0.4151	0.604	0.4207	0.556
0.614	0.623	0.4695	0.573	2.251	0.549	2.086	0.553	1.725	0.506	0.584	0.571	0.607	0.518	1.776	0.441	1.833	0.451	0.682	0.404	0.596	0.342	1.854	0.633	1.219	0.537	1.164	0.447	1.143	0.566	1.835	0.486	1.427	0.559	0.962	0.622	1.321	0.581	0.683	0.658	0.75	0.592	0.834	0.621	1.195	0.507	0.4162	0.605	0.4218	0.556
0.616	0.623	0.4707	0.573	2.257	0.55	2.091	0.554	1.73	0.506	0.586	0.571	0.609	0.519	1.78	0.442	1.837	0.45	0.684	0.404	0.598	0.342	1.859	0.634	1.222	0.539	1.167	0.448	1.146	0.566	1.84	0.487	1.431	0.559	0.965	0.623	1.324	0.582	0.685	0.658	0.752	0.593	0.837	0.621	1.198	0.507	0.4173	0.606	0.4229	0.556
0.617	0.623	0.4719	0.573	2.263	0.551	2.097	0.554	1.734	0.506	0.587	0.571	0.61	0.52	1.785	0.443	1.842	0.449	0.686	0.405	0.599	0.341	1.864	0.635	1.226	0.54	1.17	0.448	1.149	0.567	1.844	0.489	1.435	0.56	0.967	0.624	1.328	0.585	0.687	0.658	0.754	0.594	0.839	0.621	1.201	0.51	0.4184	0.606	0.424	0.556
0.619	0.623	0.4732	0.572	2.269	0.552	2.102	0.555	1.739	0.507	0.589	0.571	0.612	0.52	1.79	0.444	1.847	0.449	0.688	0.405	0.601	0.341	1.869	0.637	1.229	0.541	1.173	0.449	1.152	0.569	1.849	0.49	1.438	0.56	0.97	0.624	1.331	0.588	0.689	0.658	0.756	0.594	0.841	0.62	1.204	0.511	0.4195	0.607	0.4251	0.557
0.621	0.623	0.4744	0.572	2.275	0.554	2.108	0.555	1.743	0.507	0.59	0.571	0.614	0.521	1.794	0.445	1.852	0.447	0.689	0.405	0.602	0.34	1.874	0.638	1.232	0.543	1.176	0.45	1.155	0.57	1.854	0.493	1.442	0.56	0.972	0.624	1.335	0.59	0.69	0.658	0.758	0.596	0.843	0.621	1.207	0.512	0.4206	0.608	0.4262	0.557
0.622	0.623	0.4756	0.572	2.281	0.556	2.113	0.554	1.748	0.507	0.592	0.57	0.615	0.521	1.799	0.445	1.857	0.446	0.691	0.405	0.604	0.34	1.879	0.639	1.235	0.545	1.179	0.451	1.158	0.571	1.859	0.494	1.446	0.561	0.975	0.625	1.338	0.591	0.692	0.658	0.76	0.597	0.845	0.622	1.211	0.513	0.4217	0.608	0.4273	0.557
0.624	0.622	0.4769	0.571	2.287	0.558	2.119	0.554	1.752	0.508	0.594	0.57	0.617	0.522	1.804	0.445	1.862	0.446	0.693	0.405	0.606	0.339	1.884	0.641	1.239	0.546	1.182	0.452	1.161	0.572	1.864	0.495	1.45	0.562	0.977	0.626	1.342	0.592	0.694	0.658	0.762	0.598	0.848	0.623	1.214	0.513	0.4227	0.608	0.4284	0.558
0.626	0.622	0.4781	0.571	2.293	0.56	2.124	0.554	1.757	0.508	0.595	0.57	0.618	0.522	1.808	0.446	1.866	0.444	0.695	0.405	0.607	0.339	1.889	0.642	1.242	0.547	1.185	0.452	1.164	0.572	1.869	0.496	1.453	0.562	0.98	0.626	1.345	0.595	0.696	0.658	0.764	0.599	0.85	0.623	1.217	0.514	0.4238	0.608	0.4295	0.558
0.627	0.622	0.4793	0.571	2.299	0.561	2.13	0.554	1.761	0.509	0.597	0.57	0.62	0.523	1.813	0.446	1.871	0.443	0.697	0.405	0.609	0.338	1.893	0.643	1.245	0.549	1.189	0.453	1.167	0.573	1.873	0.498	1.457	0.563	0.982	0.626	1.349	0.596	0.698	0.657	0.766	0.6	0.852	0.623	1.22	0.514	0.4249	0.608	0.4306	0.558
0.629	0.622	0.4806	0.571	2.305	0.563	2.135	0.554	1.766	0.51	0.598	0.57	0.622	0.523	1.818	0.447	1.876	0.443	0.698	0.405	0.61	0.338	1.898	0.645	1.248	0.551	1.192	0.453	1.17	0.573	1.878	0.499	1.461	0.563	0.985	0.627	1.352	0.598	0.699	0.657	0.768	0.602	0.854	0.624	1.223	0.516	0.426	0.608	0.4318	0.558
0.63	0.622	0.4818	0.571	2.31	0.564	2.141	0.553	1.77	0.51	0.6	0.57	0.623	0.524	1.822	0.447	1.881	0.441	0.7	0.405	0.612	0.338	1.903	0.646	1.251	0.552	1.195	0.454	1.173	0.573	1.883	0.501	1.465	0.564	0.987	0.628	1.355	0.599	0.701	0.656	0.77	0.602	0.856	0.627	1.226	0.517	0.4271	0.608	0.4329	0.558
0.632	0.621	0.483	0.571	2.316	0.565	2.146	0.551	1.775	0.511	0.601	0.57	0.625	0.524	1.827	0.448	1.886	0.441	0.702	0.405	0.613	0.338	1.908	0.647	1.255	0.554	1.198	0.454	1.176	0.573	1.888	0.502	1.468	0.564	0.99	0.629	1.359	0.601	0.703	0.656	0.772	0.603	0.859	0.628	1.229	0.519	0.4282	0.608	0.434	0.558
0.634	0.621	0.4843	0.571	2.322	0.565	2.152	0.55	1.779	0.511	0.603	0.57	0.626	0.525	1.832	0.448	1.891	0.44	0.704	0.405	0.615	0.337	1.913	0.649	1.258	0.556	1.201	0.454	1.179	0.573	1.893	0.503	1.472	0.565	0.992	0.629	1.362	0.602	0.705	0.656	0.774	0.605	0.861	0.629	1.233	0.52	0.4293	0.609	0.4351	0.559
0.635	0.621	0.4855	0.57	2.328	0.566	2.157	0.549	1.784	0.512	0.604	0.569	0.628	0.525	1.836	0.448	1.895	0.439	0.706	0.405	0.616	0.337	1.918	0.651	1.261	0.557	1.204	0.455	1.182	0.574	1.898	0.504	1.476	0.565	0.995	0.629	1.366	0.603	0.707	0.655	0.776	0.607	0.863	0.63	1.236	0.522	0.4304	0.609	0.4362	0.559
0.637	0.62	0.4868	0.57	2.334	0.567	2.163	0.547	1.789	0.513	0.606	0.569	0.63	0.526	1.841	0.449	1.9	0.439	0.707	0.406	0.618	0.337	1.923	0.653	1.264	0.558	1.207	0.455	1.185	0.574	1.902	0.506	1.48	0.566	0.997	0.629	1.369	0.603	0.708	0.654	0.778	0.609	0.865	0.631	1.239	0.521	0.4315	0.609	0.4373	0.559
0.638	0.62	0.488	0.57	2.34	0.569	2.168	0.545	1.793	0.514	0.607	0.569	0.631	0.526	1.846	0.451	1.905	0.438	0.709	0.406	0.62	0.337	1.928	0.655	1.267	0.559	1.21	0.455	1.188	0.574	1.907	0.506	1.483	0.566	1	0.63	1.373	0.604	0.71	0.653	0.78	0.61	0.867	0.632	1.242	0.522	0.4326	0.609	0.4384	0.56
0.64	0.62	0.4892	0.57	2.346	0.573	2.174	0.544	1.798	0.515	0.609	0.569	0.633	0.526	1.85	0.452	1.91	0.437	0.711	0.406	0.621	0.336	1.932	0.658	1.271	0.561	1.213	0.455	1.191	0.574	1.912	0.507	1.487	0.567	1.002	0.63	1.376	0.604	0.712	0.653	0.782	0.612	0.87	0.632	1.245	0.524	0.4337	0.609	0.4395	0.56
0.642	0.62	0.4905	0.57	2.352	0.576	2.179	0.543	1.802	0.515	0.61	0.569	0.634	0.526	1.855	0.451	1.915	0.436	0.713	0.406	0.623	0.336	1.937	0.66	1.274	0.563	1.216	0.455	1.194	0.574	1.917	0.508	1.491	0.567	1.005	0.631	1.38	0.605	0.714	0.653	0.784	0.614	0.872	0.632	1.248	0.526	0.4348	0.61	0.4406	0.56
0.643	0.62	0.4917	0.569	2.358	0.579	2.185	0.543	1.807	0.516	0.612	0.569	0.636	0.527	1.86	0.45	1.919	0.436	0.715	0.406	0.624	0.336	1.942	0.662	1.277	0.564	1.219	0.455	1.197	0.574	1.922	0.51	1.495	0.568	1.008	0.631	1.383	0.605	0.716	0.652	0.786	0.615	0.874	0.632	1.251	0.528	0.4359	0.61	0.4417	0.56
0.645	0.62	0.4929	0.569	2.364	0.582	2.19	0.542	1.811	0.517	0.613	0.569	0.638	0.527	1.864	0.451	1.924	0.435	0.716	0.406	0.626	0.335	1.947	0.664	1.28	0.566	1.222	0.455	1.2	0.575	1.927	0.511	1.498	0.568	1.01	0.631	1.387	0.604	0.717	0.652	0.788	0.616	0.876	0.632	1.255	0.527	0.437	0.611	0.4428	0.56
0.647	0.619	0.4942	0.569	2.37	0.584	2.195	0.541	1.816	0.518	0.615	0.569	0.639	0.527	1.869	0.451	1.929	0.435	0.718	0.406	0.627	0.335	1.952	0.666	1.283	0.567	1.225	0.455	1.203	0.575	1.931	0.513	1.502	0.569	1.013	0.632	1.39	0.604	0.719	0.651	0.79	0.616	0.878	0.634	1.258	0.528	0.4381	0.611	0.444	0.56
0.648	0.619	0.4954	0.569	2.376	0.587	2.201	0.54	1.82	0.519	0.617	0.569	0.641	0.527	1.874	0.451	1.934	0.435	0.72	0.406	0.629	0.335	1.957	0.668	1.287	0.568	1.228	0.455	1.206	0.575	1.936	0.515	1.506	0.569	1.015	0.632	1.394	0.604	0.721	0.651	0.792	0.617	0.881	0.635	1.261	0.531	0.4392	0.611	0.4451	0.561
0.65	0.619	0.4966	0.569	2.382	0.59	2.206	0.539	1.825	0.52	0.618	0.569	0.642	0.527	1.878	0.452	1.939	0.434	0.722	0.406	0.631	0.335	1.962	0.67	1.29	0.57	1.231	0.455	1.209	0.575	1.941	0.518	1.51	0.57	1.018	0.632	1.397	0.604	0.723	0.651	0.794	0.618	0.883	0.635	1.264	0.532	0.4403	0.611	0.4462	0.561
0.651	0.619	0.4979	0.569	2.387	0.591	2.212	0.537	1.829	0.521	0.62	0.568	0.644	0.527	1.883	0.453	1.944	0.433	0.724	0.406	0.632	0.334	1.967	0.672	1.293	0.571	1.234	0.455	1.212	0.575	1.946	0.52	1.513	0.571	1.02	0.632	1.401	0.603	0.725	0.651	0.796	0.62	0.885	0.634	1.267	0.534	0.4414	0.611	0.4473	0.561
0.653	0.618	0.4991	0.569	2.393	0.594	2.217	0.537	1.834	0.522	0.621	0.568	0.646	0.528	1.888	0.453	1.948	0.432	0.725	0.406	0.634	0.334	1.971	0.673	1.296	0.572	1.238	0.455	1.215	0.575	1.951	0.523	1.517	0.571	1.023	0.633	1.404	0.603	0.726	0.651	0.798	0.622	0.887	0.633	1.27	0.536	0.4425	0.611	0.4484	0.561
0.655	0.618	0.5	0.569	2.399	0.596	2.223	0.538	1.838	0.523	0.623	0.567	0.647	0.528	1.892	0.453	1.953	0.432	0.727	0.406	0.635	0.334	1.976	0.675	1.299	0.573	1.241	0.455	1.218	0.575	1.956	0.525	1.521	0.572	1.025	0.633	1.408	0.602	0.728	0.651	0.8	0.622	0.889	0.633	1.274	0.538	0.4436	0.611	0.4495	0.561
0.656	0.618	0.502	0.569	2.405	0.598	2.228	0.538	1.843	0.523	0.624	0.567	0.649	0.528	1.897	0.453	1.958	0.431	0.729	0.406	0.637	0.333	1.981	0.676	1.303	0.574	1.244	0.455	1.221	0.575	1.96	0.528	1.525	0.573	1.028	0.633	1.411	0.601	0.73	0.651	0.802	0.622	0.892	0.632	1.277	0.54	0.4447	0.611	0.4506	0.561
0.658	0.618	0.503	0.569	2.411	0.6	2.234	0.538	1.848	0.524	0.626	0.567	0.65	0.528	1.902	0.453	1.963	0.431	0.731	0.407	0.638	0.333	1.986	0.678	1.306	0.576	1.247	0.455	1.224	0.575	1.965	0.53	1.529	0.573	1.03	0.633	1.415	0.601	0.732	0.652	0.804	0.622	0.894	0.631	1.28	0.543	0.4457	0.611	0.4517	0.562
0.659	0.618	0.504	0.569	2.417	0.601	2.239	0.539	1.852	0.525	0.627	0.567	0.652	0.529	1.907	0.453	1.968	0.43	0.733	0.407	0.64	0.333	1.991	0.679	1.309	0.577	1.25	0.455	1.227	0.575	1.97	0.532	1.532	0.574	1.033	0.634	1.418	0.601	0.733	0.652	0.806	0.624	0.896	0.631	1.283	0.545	0.4468	0.611	0.4528	0.562
0.661	0.618	0.505	0.569	2.423	0.602	2.245	0.539	1.857	0.526	0.629	0.567	0.654	0.529	1.911	0.453	1.973	0.43	0.734	0.407	0.642	0.333	1.996	0.68	1.312	0.578	1.253	0.455	1.23	0.575	1.975	0.534	1.536	0.574	1.035	0.634	1.422	0.601	0.735	0.653	0.808	0.626	0.898	0.63	1.286	0.545	0.4479	0.611	0.4539	0.562
0.663	0.618	0.507	0.568	2.429	0.604	2.25	0.538	1.861	0.527	0.63	0.567	0.655	0.529	1.916	0.453	1.977	0.43	0.736	0.407	0.643	0.333	2.001	0.681	1.316	0.579	1.256	0.456	1.233	0.575	1.98	0.536	1.54	0.575	1.038	0.635	1.425	0.601	0.737	0.654	0.81	0.627	0.9	0.629	1.289	0.547	0.449	0.611	0.4551	0.563
0.664	0.618	0.508	0.568	2.435	0.606	2.256	0.537	1.866	0.528	0.632	0.567	0.657	0.529	1.921	0.453	1.982	0.429	0.738	0.407	0.645	0.333	2.006	0.682	1.319	0.579	1.259	0.456	1.236	0.575	1.984	0.539	1.544	0.576	1.04	0.635	1.428	0.601	0.739	0.654	0.812	0.627	0.903	0.629	1.292	0.548	0.4501	0.611	0.4562	0.563
0.666	0.618	0.509	0.568	2.441	0.609	2.261	0.537	1.87	0.529	0.633	0.567	0.658	0.529	1.925	0.452	1.987	0.429	0.74	0.407	0.646	0.332	2.011	0.683	1.322	0.58	1.262	0.456	1.239	0.574	1.989	0.541	1.547	0.576	1.043	0.636	1.432	0.601	0.741	0.655	0.814	0.627	0.905	0.628	1.296	0.55	0.4512	0.611	0.4573	0.563
0.668	0.618	0.51	0.568	2.447	0.612	2.267	0.536	1.875	0.529	0.635	0.567	0.66	0.529	1.93	0.451	1.992	0.429	0.742	0.408	0.648	0.332	2.015	0.684	1.325	0.581	1.265	0.456	1.242	0.573	1.994	0.544	1.551	0.577	1.046	0.637	1.435	0.6	0.742	0.656	0.816	0.628	0.907	0.627	1.299	0.551	0.4523	0.611	0.4584	0.563
0.669	0.618	0.511	0.569	2.453	0.614	2.272	0.536	1.879	0.53	0.637	0.567	0.662	0.529	1.935	0.45	1.997	0.429	0.743	0.408	0.649	0.332	2.02	0.685	1.328	0.581	1.268	0.457	1.245	0.573	1.999	0.546	1.555	0.577	1.048	0.637	1.439	0.6	0.744	0.656	0.818	0.628	0.909	0.626	1.302	0.552	0.4534	0.611	0.4595	0.563
0.671	0.617	0.513	0.569	2.459	0.617	2.278	0.536	1.884	0.531	0.638	0.566	0.663	0.529	1.939	0.45	2.001	0.429	0.745	0.408	0.651	0.332	2.025	0.686	1.332	0.582	1.271	0.457	1.248	0.573	2.004	0.549	1.559	0.578	1.051	0.638	1.442	0.6	0.746	0.657	0.82	0.629	0.911	0.626	1.305	0.553	0.4545	0.611	0.4606	0.563
0.672	0.617	0.514	0.569	2.465	0.619	2.283	0.535	1.888	0.532	0.64	0.566	0.665	0.529	1.944	0.45	2.006	0.428	0.747	0.408	0.653	0.332	2.03	0.687	1.335	0.582	1.274	0.457	1.251	0.572	2.009	0.552	1.562	0.579	1.053	0.638	1.446	0.6	0.748	0.657	0.822	0.63	0.914	0.625	1.308	0.554	0.4556	0.611	0.4617	0.564
0.674	0.617	0.515	0.569	2.47	0.622	2.289	0.535	1.893	0.533	0.641	0.566	0.666	0.529	1.949	0.45	2.011	0.428	0.749	0.408	0.654	0.332	2.035	0.688	1.338	0.583	1.277	0.458	1.254	0.571	2.013	0.555	1.566	0.579	1.056	0.639	1.449	0.6	0.75	0.658	0.824	0.63	0.916	0.624	1.311	0.556	0.4567	0.611	0.4628	0.564
0.676	0.617	0.516	0.569	2.476	0.625	2.294	0.535	1.897	0.534	0.643	0.566	0.668	0.529	1.953	0.449	2.016	0.427	0.751	0.409	0.656	0.332	2.04	0.689	1.341	0.583	1.28	0.459	1.257	0.571	2.018	0.557	1.57	0.58	1.058	0.64	1.453	0.6	0.751	0.659	0.825	0.629	0.918	0.624	1.314	0.557	0.4578	0.611	0.4639	0.564
0.677	0.617	0.518	0.569	2.482	0.627	2.3	0.535	1.902	0.535	0.644	0.566	0.67	0.53	1.958	0.449	2.021	0.426	0.752	0.409	0.657	0.332	2.045	0.69	1.344	0.584	1.284	0.459	1.26	0.57	2.023	0.56	1.574	0.58	1.061	0.64	1.456	0.6	0.753	0.66	0.827	0.631	0.92	0.623	1.318	0.557	0.4589	0.612	0.465	0.564
0.679	0.617	0.519	0.57	2.488	0.629	2.305	0.535	1.907	0.536	0.646	0.566	0.671	0.53	1.963	0.45	2.026	0.426	0.754	0.409	0.659	0.332	2.05	0.691	1.348	0.584	1.287	0.46	1.263	0.569	2.028	0.563	1.577	0.582	1.063	0.641	1.46	0.6	0.755	0.66	0.829	0.632	0.922	0.622	1.321	0.557	0.46	0.612	0.4662	0.564
0.68	0.617	0.52	0.57	2.494	0.631	2.311	0.535	1.911	0.537	0.647	0.566	0.673	0.53	1.967	0.449	2.03	0.425	0.756	0.409	0.66	0.331	2.054	0.692	1.351	0.584	1.29	0.461	1.266	0.569	2.033	0.566	1.581	0.583	1.066	0.642	1.463	0.599	0.757	0.661	0.831	0.634	0.924	0.621	1.324	0.557	0.4611	0.612	0.4673	0.564
0.682	0.617	0.521	0.569	2.5	0.634	2.316	0.534	1.916	0.538	0.649	0.566	0.674	0.53	1.972	0.449	2.035	0.425	0.758	0.409	0.662	0.331	2.059	0.693	1.354	0.584	1.293	0.462	1.269	0.569	2.038	0.569	1.585	0.583	1.068	0.642	1.467	0.599	0.759	0.662	0.833	0.634	0.927	0.62	1.327	0.559	0.4622	0.612	0.4684	0.565
0.684	0.617	0.523	0.569	2.506	0.635	2.322	0.534	1.92	0.539	0.65	0.566	0.676	0.53	1.977	0.449	2.04	0.425	0.759	0.409	0.664	0.331	2.064	0.694	1.357	0.584	1.296	0.463	1.272	0.569	2.042	0.571	1.589	0.584	1.071	0.643	1.47	0.598	0.76	0.663	0.835	0.635	0.929	0.62	1.33	0.562	0.4633	0.612	0.4695	0.565
0.685	0.617	0.524	0.57	2.512	0.638	2.327	0.533	1.925	0.539	0.652	0.566	0.678	0.53	1.981	0.448	2.045	0.425	0.761	0.409	0.665	0.331	2.069	0.695	1.36	0.584	1.299	0.465	1.275	0.57	2.047	0.574	1.592	0.584	1.073	0.643	1.474	0.598	0.762	0.664	0.837	0.637	0.931	0.62	1.333	0.565	0.4644	0.613	0.4706	0.565
0.687	0.617	0.525	0.57	2.518	0.639	2.333	0.532	1.929	0.54	0.653	0.566	0.679	0.53	1.986	0.447	2.05	0.425	0.763	0.41	0.667	0.331	2.074	0.696	1.364	0.583	1.302	0.466	1.278	0.571	2.052	0.577	1.596	0.585	1.076	0.643	1.477	0.598	0.764	0.664	0.839	0.638	0.933	0.62	1.336	0.567	0.4655	0.613	0.4717	0.565
0.689	0.617	0.526	0.57	2.524	0.641	2.338	0.531	1.934	0.541	0.655	0.566	0.681	0.53	1.991	0.447	2.055	0.425	0.765	0.41	0.668	0.331	2.079	0.696	1.367	0.583	1.305	0.468	1.281	0.572	2.057	0.58	1.6	0.586	1.078	0.644	1.481	0.597	0.766	0.665	0.841	0.638	0.935	0.62	1.34	0.569	0.4666	0.614	0.4728	0.565
0.69	0.617	0.528	0.571	2.53	0.644	2.344	0.529	1.938	0.542	0.657	0.566	0.682	0.531	1.995	0.446	2.059	0.425	0.767	0.41	0.67	0.331	2.084	0.696	1.37	0.583	1.308	0.469	1.284	0.572	2.062	0.582	1.604	0.587	1.081	0.644	1.484	0.597	0.768	0.666	0.843	0.639	0.938	0.62	1.343	0.57	0.4677	0.614	0.4739	0.566
0.692	0.617	0.529	0.571	2.536	0.644	2.349	0.528	1.943	0.542	0.658	0.566	0.684	0.531	2	0.446	2.064	0.425	0.768	0.41	0.671	0.331	2.089	0.697	1.373	0.582	1.311	0.471	1.287	0.573	2.067	0.584	1.607	0.587	1.083	0.644	1.488	0.596	0.769	0.666	0.845	0.639	0.94	0.621	1.346	0.572	0.4687	0.615	0.475	0.566
0.693	0.616	0.53	0.571	2.542	0.645	2.355	0.526	1.947	0.543	0.66	0.567	0.685	0.531	2.005	0.445	2.069	0.425	0.77	0.41	0.673	0.331	2.093	0.697	1.376	0.581	1.314	0.473	1.29	0.573	2.071	0.587	1.611	0.588	1.086	0.644	1.491	0.596	0.771	0.667	0.847	0.638	0.942	0.621	1.349	0.574	0.4698	0.615	0.4761	0.567
0.695	0.616	0.531	0.571	2.547	0.647	2.36	0.524	1.952	0.544	0.661	0.567	0.687	0.531	2.009	0.445	2.074	0.425	0.772	0.41	0.675	0.331	2.098	0.697	1.38	0.581	1.317	0.474	1.293	0.573	2.076	0.588	1.615	0.588	1.089	0.644	1.494	0.596	0.773	0.668	0.849	0.638	0.944	0.621	1.352	0.574	0.4709	0.616	0.4773	0.567
0.697	0.616	0.532	0.571	2.553	0.648	2.366	0.523	1.956	0.544	0.663	0.567	0.689	0.532	2.014	0.444	2.079	0.425	0.774	0.41	0.676	0.331	2.103	0.697	1.383	0.58	1.32	0.475	1.296	0.573	2.081	0.59	1.619	0.589	1.091	0.644	1.498	0.595	0.775	0.668	0.851	0.639	0.946	0.622	1.355	0.574	0.472	0.616	0.4784	0.568
0.698	0.616	0.534	0.571	2.559	0.649	2.371	0.522	1.961	0.545	0.664	0.567	0.69	0.532	2.019	0.444	2.083	0.425	0.776	0.41	0.678	0.331	2.108	0.698	1.386	0.579	1.323	0.477	1.299	0.574	2.086	0.592	1.622	0.589	1.094	0.643	1.501	0.595	0.777	0.669	0.853	0.639	0.949	0.621	1.358	0.575	0.4731	0.616	0.4795	0.568
0.7	0.615	0.535	0.572	2.565	0.649	2.377	0.52	1.966	0.545	0.666	0.567	0.692	0.532	2.023	0.443	2.088	0.426	0.777	0.41	0.679	0.331	2.113	0.698	1.389	0.579	1.326	0.479	1.302	0.574	2.091	0.593	1.626	0.59	1.096	0.643	1.505	0.595	0.778	0.67	0.855	0.639	0.951	0.62	1.362	0.577	0.4742	0.616	0.4806	0.568
0.701	0.615	0.536	0.572	2.571	0.65	2.382	0.519	1.97	0.546	0.667	0.567	0.693	0.533	2.028	0.443	2.093	0.427	0.779	0.41	0.681	0.331	2.118	0.698	1.393	0.578	1.329	0.48	1.305	0.575	2.096	0.594	1.63	0.59	1.099	0.644	1.508	0.594	0.78	0.67	0.857	0.639	0.953	0.618	1.365	0.579	0.4753	0.617	0.4817	0.569
0.703	0.614	0.537	0.573	2.577	0.651	2.388	0.517	1.975	0.547	0.669	0.567	0.695	0.533	2.033	0.441	2.098	0.427	0.781	0.41	0.682	0.331	2.123	0.699	1.396	0.578	1.333	0.482	1.308	0.575	2.1	0.597	1.634	0.59	1.101	0.643	1.512	0.594	0.782	0.671	0.859	0.64	0.955	0.619	1.368	0.578	0.4764	0.617	0.4828	0.569
0.705	0.614	0.539	0.573	2.583	0.652	2.393	0.516	1.979	0.547	0.67	0.567	0.697	0.533	2.037	0.441	2.103	0.428	0.783	0.41	0.684	0.331	2.128	0.699	1.399	0.577	1.336	0.484	1.311	0.575	2.105	0.599	1.637	0.591	1.104	0.643	1.515	0.594	0.784	0.671	0.861	0.641	0.957	0.619	1.371	0.579	0.4775	0.617	0.4839	0.569
0.706	0.613	0.54	0.573	2.589	0.654	2.399	0.514	1.984	0.547	0.672	0.567	0.698	0.533	2.042	0.439	2.108	0.429	0.785	0.41	0.686	0.331	2.133	0.7	1.402	0.577	1.339	0.486	1.314	0.576	2.11	0.601	1.641	0.591	1.106	0.643	1.519	0.594	0.786	0.672	0.863	0.641	0.96	0.62	1.374	0.58	0.4786	0.618	0.485	0.57
0.708	0.613	0.541	0.573	2.595	0.656	2.404	0.513	1.988	0.548	0.673	0.567	0.7	0.533	2.047	0.438	2.112	0.429	0.786	0.41	0.687	0.331	2.137	0.7	1.405	0.577	1.342	0.488	1.317	0.576	2.115	0.604	1.645	0.591	1.109	0.642	1.522	0.593	0.787	0.673	0.865	0.642	0.962	0.622	1.377	0.581	0.4797	0.618	0.4861	0.57
0.71	0.612	0.542	0.573	2.601	0.657	2.41	0.513	1.993	0.549	0.675	0.567	0.701	0.533	2.051	0.438	2.117	0.43	0.788	0.41	0.689	0.332	2.142	0.7	1.409	0.577	1.345	0.489	1.32	0.576	2.12	0.606	1.649	0.592	1.111	0.642	1.526	0.593	0.789	0.673	0.867	0.643	0.964	0.624	1.38	0.581	0.4808	0.618	0.4872	0.57
0.711	0.612	0.544	0.573	2.607	0.657	2.415	0.512	1.997	0.549	0.677	0.567	0.703	0.533	2.056	0.436	2.122	0.43	0.79	0.41	0.69	0.332	2.147	0.7	1.412	0.576	1.348	0.491	1.323	0.576	2.125	0.608	1.652	0.592	1.114	0.642	1.529	0.593	0.791	0.674	0.869	0.643	0.966	0.624	1.384	0.582	0.4819	0.618	0.4884	0.571
0.713	0.612	0.545	0.574	2.613	0.657	2.421	0.511	2.002	0.55	0.678	0.567	0.705	0.533	2.061	0.436	2.127	0.43	0.792	0.41	0.692	0.332	2.152	0.699	1.415	0.576	1.351	0.493	1.326	0.576	2.129	0.611	1.656	0.592	1.116	0.642	1.533	0.593	0.793	0.674	0.871	0.643	0.968	0.624	1.387	0.583	0.483	0.618	0.4895	0.571
0.714	0.612	0.546	0.574	2.619	0.657	2.426	0.51	2.006	0.55	0.68	0.568	0.706	0.533	2.065	0.435	2.132	0.431	0.794	0.41	0.693	0.332	2.157	0.699	1.418	0.577	1.354	0.495	1.329	0.576	2.134	0.612	1.66	0.593	1.119	0.641	1.536	0.593	0.795	0.674	0.873	0.643	0.971	0.625	1.39	0.582	0.4841	0.619	0.4906	0.571
0.716	0.611	0.547	0.574	2.624	0.658	2.432	0.509	2.011	0.551	0.681	0.568	0.708	0.533	2.07	0.434	2.136	0.432	0.795	0.41	0.695	0.332	2.162	0.698	1.421	0.577	1.357	0.497	1.332	0.576	2.139	0.614	1.664	0.593	1.121	0.641	1.54	0.593	0.796	0.675	0.875	0.643	0.973	0.625	1.393	0.582	0.4852	0.619	0.4917	0.571
0.718	0.611	0.549	0.575	2.63	0.659	2.437	0.508	2.016	0.551	0.683	0.568	0.709	0.533	2.075	0.433	2.141	0.432	0.797	0.41	0.696	0.332	2.167	0.697	1.425	0.577	1.36	0.499	1.335	0.575	2.144	0.615	1.667	0.593	1.124	0.641	1.543	0.592	0.798	0.675	0.877	0.643	0.975	0.625	1.396	0.582	0.4863	0.619	0.4928	0.572
0.719	0.61	0.55	0.575	2.636	0.659	2.442	0.506	2.02	0.552	0.684	0.568	0.711	0.533	2.079	0.433	2.146	0.432	0.799	0.41	0.698	0.333	2.172	0.696	1.428	0.577	1.363	0.501	1.338	0.575	2.149	0.617	1.671	0.594	1.127	0.64	1.547	0.592	0.8	0.676	0.879	0.641	0.977	0.624	1.399	0.582	0.4874	0.619	0.4939	0.572
0.721	0.61	0.551	0.575	2.642	0.66	2.448	0.505	2.025	0.552	0.686	0.568	0.713	0.533	2.084	0.432	2.151	0.432	0.801	0.41	0.7	0.333	2.176	0.695	1.431	0.578	1.366	0.503	1.341	0.574	2.153	0.618	1.675	0.594	1.129	0.64	1.55	0.591	0.802	0.676	0.881	0.641	0.979	0.624	1.402	0.582	0.4885	0.619	0.495	0.572
0.722	0.61	0.552	0.575	2.648	0.66	2.453	0.505	2.029	0.552	0.687	0.568	0.714	0.533	2.089	0.432	2.156	0.432	0.803	0.41	0.701	0.333	2.181	0.694	1.434	0.578	1.369	0.505	1.344	0.574	2.158	0.62	1.679	0.594	1.132	0.64	1.554	0.591	0.804	0.677	0.883	0.641	0.982	0.624	1.406	0.582	0.4896	0.619	0.4961	0.572
0.724	0.61	0.553	0.576	2.654	0.661	2.459	0.505	2.034	0.552	0.689	0.568	0.716	0.533	2.093	0.432	2.161	0.432	0.804	0.41	0.703	0.333	2.186	0.693	1.437	0.578	1.372	0.507	1.347	0.573	2.163	0.621	1.683	0.594	1.134	0.64	1.557	0.59	0.805	0.678	0.885	0.641	0.984	0.624	1.409	0.581	0.4907	0.619	0.4972	0.572
0.726	0.61	0.555	0.576	2.66	0.66	2.464	0.504	2.038	0.553	0.69	0.568	0.717	0.533	2.098	0.431	2.165	0.432	0.806	0.41	0.704	0.334	2.191	0.692	1.441	0.578	1.375	0.508	1.35	0.573	2.168	0.623	1.686	0.595	1.137	0.639	1.561	0.59	0.807	0.679	0.887	0.642	0.986	0.624	1.412	0.581	0.4917	0.619	0.4983	0.572
0.727	0.609	0.556	0.576	2.666	0.658	2.47	0.503	2.043	0.553	0.692	0.568	0.719	0.533	2.103	0.43	2.17	0.432	0.808	0.409	0.706	0.334	2.196	0.691	1.444	0.579	1.378	0.51	1.353	0.572	2.173	0.624	1.69	0.595	1.139	0.639	1.564	0.589	0.809	0.679	0.889	0.642	0.988	0.623	1.415	0.58	0.4928	0.619	0.4995	0.572
0.729	0.609	0.557	0.576	2.672	0.657	2.475	0.502	2.047	0.553	0.693	0.568	0.721	0.533	2.107	0.429	2.175	0.433	0.81	0.409	0.707	0.334	2.201	0.69	1.447	0.579	1.382	0.512	1.356	0.571	2.178	0.626	1.694	0.595	1.142	0.639	1.567	0.589	0.811	0.68	0.891	0.642	0.99	0.622	1.418	0.578	0.4939	0.619	0.501	0.571
0.731	0.608	0.558	0.576	2.678	0.656	2.481	0.501	2.052	0.553	0.695	0.567	0.722	0.533	2.112	0.429	2.18	0.433	0.812	0.409	0.709	0.334	2.206	0.689	1.45	0.579	1.385	0.514	1.359	0.57	2.182	0.628	1.698	0.595	1.144	0.638	1.571	0.588	0.813	0.68	0.893	0.642	0.993	0.622	1.421	0.579	0.495	0.62	0.502	0.57
0.732	0.608	0.56	0.576	2.684	0.656	2.486	0.5	2.056	0.554	0.697	0.567	0.724	0.533	2.117	0.428	2.185	0.433	0.813	0.409	0.711	0.335	2.211	0.688	1.453	0.579	1.388	0.516	1.362	0.569	2.187	0.629	1.701	0.595	1.147	0.638	1.574	0.587	0.814	0.681	0.895	0.641	0.995	0.621	1.424	0.58	0.4961	0.62	0.503	0.569
0.734	0.608	0.561	0.577	2.69	0.657	2.492	0.5	2.061	0.554	0.698	0.567	0.725	0.533	2.121	0.428	2.19	0.434	0.815	0.409	0.712	0.335	2.215	0.687	1.457	0.579	1.391	0.518	1.365	0.568	2.192	0.63	1.705	0.596	1.149	0.638	1.578	0.587	0.816	0.682	0.897	0.641	0.997	0.62	1.428	0.581	0.4972	0.619	0.504	0.563
0.735	0.608	0.562	0.577	2.696	0.659	2.497	0.499	2.065	0.554	0.7	0.567	0.727	0.533	2.126	0.427	2.194	0.434	0.817	0.409	0.714	0.335	2.22	0.686	1.46	0.579	1.394	0.52	1.368	0.568	2.197	0.631	1.709	0.596	1.152	0.637	1.581	0.586	0.818	0.682	0.899	0.641	0.999	0.62	1.431	0.583	0.4983	0.619	0.505	0.557
0.737	0.607	0.563	0.577	2.701	0.66	2.503	0.498	2.07	0.554	0.701	0.567	0.729	0.533	2.131	0.426	2.199	0.435	0.819	0.409	0.715	0.335	2.225	0.685	1.463	0.578	1.397	0.521	1.371	0.566	2.202	0.632	1.713	0.596	1.154	0.636	1.585	0.586	0.82	0.683	0.901	0.641	1.001	0.62	1.434	0.585	0.4994	0.619	0.506	0.552
0.739	0.607	0.565	0.578	2.707	0.661	2.508	0.497	2.075	0.554	0.703	0.567	0.73	0.532	2.135	0.426	2.204	0.435	0.821	0.409	0.717	0.335	2.23	0.684	1.466	0.578	1.4	0.523	1.374	0.565	2.207	0.632	1.716	0.596	1.157	0.636	1.588	0.585	0.822	0.683	0.903	0.64	1.004	0.619	1.437	0.587	0.501	0.618	0.507	0.557
0.74	0.606	0.566	0.578	2.713	0.662	2.514	0.497	2.079	0.554	0.704	0.566	0.732	0.532	2.14	0.425	2.209	0.437	0.822	0.409	0.718	0.336	2.235	0.682	1.47	0.578	1.403	0.524	1.377	0.564	2.211	0.633	1.72	0.596	1.159	0.636	1.592	0.585	0.823	0.684	0.904	0.639	1.006	0.619	1.44	0.587	0.502	0.617	0.508	0.563
0.742	0.606	0.567	0.578	2.719	0.662	2.519	0.497	2.084	0.554	0.706	0.566	0.733	0.532	2.145	0.425	2.214	0.438	0.824	0.409	0.72	0.336	2.24	0.681	1.473	0.577	1.406	0.526	1.38	0.562	2.216	0.633	1.724	0.596	1.162	0.635	1.595	0.585	0.825	0.685	0.906	0.639	1.008	0.619	1.443	0.587	0.503	0.617	0.509	0.569
0.744	0.605	0.568	0.578	2.725	0.662	2.525	0.497	2.088	0.554	0.707	0.566	0.735	0.532	2.149	0.425	2.218	0.44	0.826	0.409	0.722	0.336	2.245	0.679	1.476	0.576	1.409	0.528	1.383	0.561	2.221	0.634	1.728	0.596	1.164	0.634	1.599	0.585	0.827	0.685	0.908	0.638	1.01	0.618	1.446	0.587	0.504	0.617	0.511	0.57
0.745	0.605	0.57	0.578	2.731	0.663	2.53	0.498	2.093	0.554	0.709	0.566	0.737	0.532	2.154	0.425	2.223	0.441	0.828	0.409	0.723	0.336	2.25	0.678	1.479	0.576	1.412	0.529	1.386	0.559	2.226	0.634	1.731	0.596	1.167	0.634	1.602	0.585	0.829	0.686	0.91	0.638	1.012	0.617	1.45	0.587	0.505	0.616	0.512	0.571
0.747	0.604	0.571	0.578	2.737	0.661	2.536	0.498	2.097	0.554	0.71	0.565	0.738	0.532	2.159	0.425	2.228	0.441	0.83	0.409	0.725	0.337	2.255	0.676	1.482	0.575	1.415	0.531	1.389	0.558	2.231	0.634	1.735	0.596	1.17	0.633	1.606	0.585	0.831	0.686	0.912	0.638	1.015	0.617	1.453	0.589	0.506	0.616	0.513	0.572
0.748	0.604	0.572	0.578	2.743	0.659	2.541	0.498	2.102	0.554	0.712	0.565	0.74	0.532	2.164	0.425	2.233	0.442	0.831	0.41	0.726	0.337	2.259	0.675	1.486	0.574	1.418	0.533	1.392	0.557	2.236	0.635	1.739	0.597	1.172	0.633	1.609	0.585	0.832	0.687	0.914	0.638	1.017	0.616	1.456	0.59	0.507	0.616	0.514	0.57
0.75	0.603	0.573	0.579	2.749	0.657	2.547	0.497	2.106	0.554	0.713	0.565	0.741	0.532	2.168	0.425	2.238	0.443	0.833	0.41	0.728	0.337	2.264	0.674	1.489	0.575	1.421	0.534	1.395	0.556	2.24	0.635	1.743	0.597	1.175	0.633	1.613	0.585	0.834	0.687	0.916	0.637	1.019	0.615	1.459	0.592	0.508	0.615	0.515	0.569
0.752	0.603	0.574	0.579	2.755	0.656	2.552	0.497	2.111	0.554	0.715	0.565	0.743	0.532	2.173	0.424	2.243	0.444	0.835	0.41	0.729	0.337	2.269	0.672	1.492	0.574	1.424	0.536	1.398	0.555	2.245	0.635	1.746	0.597	1.177	0.633	1.616	0.585	0.836	0.687	0.918	0.637	1.021	0.615	1.462	0.594	0.509	0.614	0.516	0.568
0.753	0.602	0.576	0.579	2.761	0.655	2.558	0.497	2.115	0.554	0.717	0.564	0.745	0.532	2.178	0.423	2.247	0.445	0.837	0.41	0.731	0.338	2.274	0.67	1.495	0.573	1.427	0.538	1.401	0.554	2.25	0.635	1.75	0.597	1.18	0.632	1.62	0.585	0.838	0.688	0.92	0.636	1.023	0.614	1.465	0.595	0.51	0.614	0.517	0.567
0.755	0.602	0.577	0.58	2.767	0.655	2.563	0.497	2.12	0.554	0.718	0.564	0.746	0.532	2.182	0.423	2.252	0.445	0.838	0.41	0.733	0.338	2.279	0.668	1.498	0.573	1.431	0.539	1.404	0.553	2.255	0.635	1.754	0.597	1.182	0.631	1.623	0.584	0.84	0.688	0.922	0.635	1.025	0.613	1.468	0.596	0.511	0.613	0.518	0.566
0.756	0.601	0.578	0.58	2.773	0.656	2.569	0.498	2.124	0.554	0.72	0.564	0.748	0.532	2.187	0.422	2.257	0.446	0.84	0.41	0.734	0.338	2.284	0.665	1.502	0.572	1.434	0.54	1.407	0.552	2.26	0.635	1.758	0.597	1.185	0.631	1.627	0.584	0.841	0.689	0.924	0.635	1.028	0.613	1.472	0.596	0.513	0.612	0.519	0.565
0.758	0.601	0.579	0.58	2.778	0.658	2.574	0.499	2.129	0.553	0.721	0.564	0.749	0.532	2.192	0.422	2.262	0.447	0.842	0.411	0.736	0.338	2.289	0.663	1.505	0.572	1.437	0.542	1.41	0.55	2.265	0.634	1.761	0.597	1.187	0.631	1.63	0.584	0.843	0.69	0.926	0.634	1.03	0.613	1.475	0.595	0.514	0.612	0.521	0.559
0.76	0.6	0.581	0.581	2.784	0.658	2.58	0.501	2.134	0.553	0.723	0.563	0.751	0.531	2.196	0.422	2.267	0.447	0.844	0.411	0.737	0.339	2.294	0.66	1.508	0.572	1.44	0.544	1.413	0.549	2.269	0.633	1.765	0.598	1.19	0.631	1.634	0.584	0.845	0.69	0.928	0.633	1.032	0.613	1.478	0.595	0.515	0.611	0.522	0.554
0.761	0.6	0.582	0.581	2.79	0.657	2.585	0.502	2.138	0.553	0.724	0.563	0.753	0.531	2.201	0.421	2.272	0.448	0.846	0.411	0.739	0.339	2.298	0.658	1.511	0.571	1.443	0.545	1.416	0.547	2.274	0.632	1.769	0.598	1.192	0.63	1.637	0.584	0.847	0.69	0.93	0.634	1.034	0.612	1.481	0.595	0.516	0.611	0.523	0.548
0.763	0.599	0.583	0.582	2.796	0.655	2.591	0.504	2.143	0.552	0.726	0.563	0.754	0.531	2.206	0.421	2.276	0.449	0.847	0.411	0.74	0.34	2.303	0.656	1.514	0.571	1.446	0.547	1.419	0.546	2.279	0.631	1.773	0.598	1.195	0.63	1.64	0.584	0.849	0.69	0.932	0.634	1.036	0.612	1.484	0.595	0.517	0.612	0.524	0.549
0.765	0.599	0.584	0.583	2.802	0.653	2.596	0.505	2.147	0.552	0.727	0.563	0.756	0.531	2.21	0.421	2.281	0.45	0.849	0.411	0.742	0.34	2.308	0.654	1.518	0.57	1.449	0.548	1.422	0.545	2.284	0.63	1.776	0.598	1.197	0.63	1.644	0.584	0.85	0.69	0.934	0.635	1.039	0.612	1.487	0.595	0.518	0.612	0.525	0.548
0.766	0.598	0.586	0.583	2.808	0.651	2.602	0.507	2.152	0.552	0.729	0.562	0.757	0.531	2.215	0.42	2.286	0.452	0.851	0.411	0.744	0.341	2.313	0.652	1.521	0.57	1.452	0.55	1.425	0.544	2.289	0.628	1.78	0.598	1.2	0.629	1.647	0.584	0.852	0.69	0.936	0.634	1.041	0.611	1.49	0.595	0.519	0.612	0.526	0.548
0.768	0.598	0.587	0.584	2.814	0.65	2.607	0.507	2.156	0.551	0.73	0.562	0.759	0.531	2.22	0.419	2.291	0.453	0.853	0.412	0.745	0.341	2.318	0.649	1.524	0.57	1.455	0.552	1.428	0.543	2.293	0.627	1.784	0.598	1.202	0.629	1.651	0.583	0.854	0.69	0.938	0.633	1.043	0.611	1.494	0.596	0.52	0.612	0.527	0.552
0.769	0.597	0.588	0.584	2.82	0.649	2.613	0.508	2.161	0.551	0.732	0.562	0.761	0.531	2.224	0.418	2.296	0.454	0.855	0.412	0.747	0.341	2.323	0.647	1.527	0.569	1.458	0.553	1.431	0.542	2.298	0.626	1.788	0.598	1.205	0.629	1.654	0.583	0.856	0.69	0.94	0.632	1.045	0.611	1.497	0.596	0.521	0.612	0.528	0.557
0.771	0.597	0.589	0.584	2.826	0.649	2.618	0.509	2.165	0.55	0.733	0.561	0.762	0.531	2.229	0.416	2.3	0.455	0.856	0.412	0.748	0.342	2.328	0.645	1.53	0.568	1.461	0.554	1.434	0.541	2.303	0.625	1.791	0.598	1.208	0.628	1.658	0.583	0.858	0.69	0.942	0.631	1.047	0.61	1.5	0.596	0.522	0.612	0.529	0.562
0.773	0.596	0.591	0.584	2.832	0.649	2.624	0.509	2.17	0.55	0.735	0.561	0.764	0.531	2.234	0.416	2.305	0.456	0.858	0.412	0.75	0.342	2.333	0.642	1.534	0.567	1.464	0.556	1.437	0.54	2.308	0.624	1.795	0.598	1.21	0.628	1.661	0.583	0.859	0.69	0.944	0.63	1.05	0.608	1.503	0.596	0.524	0.612	0.531	0.563
0.774	0.596	0.592	0.584	2.838	0.648	2.629	0.51	2.174	0.549	0.737	0.561	0.765	0.531	2.238	0.415	2.31	0.457	0.86	0.412	0.751	0.343	2.337	0.64	1.537	0.567	1.467	0.558	1.44	0.539	2.313	0.624	1.799	0.598	1.213	0.628	1.665	0.583	0.861	0.689	0.946	0.628	1.052	0.607	1.506	0.597	0.525	0.613	0.532	0.562
0.776	0.595	0.593	0.585	2.844	0.646	2.635	0.51	2.179	0.549	0.738	0.56	0.767	0.531	2.243	0.415	2.315	0.458	0.862	0.413	0.753	0.343	2.342	0.637	1.54	0.566	1.47	0.559	1.443	0.538	2.318	0.624	1.803	0.599	1.215	0.627	1.668	0.584	0.863	0.689	0.948	0.626	1.054	0.606	1.509	0.597	0.526	0.612	0.533	0.561
0.777	0.595	0.594	0.586	2.85	0.645	2.64	0.511	2.183	0.548	0.74	0.56	0.769	0.53	2.248	0.415	2.32	0.458	0.864	0.413	0.755	0.343	2.347	0.635	1.543	0.565	1.473	0.561	1.446	0.537	2.322	0.624	1.806	0.599	1.218	0.626	1.672	0.584	0.865	0.689	0.95	0.625	1.056	0.606	1.512	0.598	0.527	0.612	0.534	0.558
0.779	0.594	0.595	0.586	2.856	0.644	2.646	0.511	2.188	0.547	0.741	0.559	0.77	0.53	2.252	0.415	2.325	0.46	0.865	0.413	0.756	0.344	2.352	0.633	1.547	0.564	1.476	0.563	1.449	0.536	2.327	0.626	1.81	0.599	1.22	0.626	1.675	0.584	0.867	0.689	0.952	0.624	1.058	0.605	1.516	0.598	0.528	0.612	0.535	0.557
0.781	0.594	0.597	0.587	2.861	0.641	2.651	0.512	2.193	0.546	0.743	0.559	0.772	0.53	2.257	0.415	2.329	0.461	0.867	0.413	0.758	0.344	2.357	0.631	1.55	0.564	1.48	0.564	1.452	0.535	2.332	0.627	1.814	0.598	1.223	0.625	1.679	0.584	0.868	0.689	0.954	0.623	1.061	0.604	1.519	0.598	0.529	0.612	0.536	0.556
0.782	0.593	0.598	0.588	2.867	0.639	2.657	0.512	2.197	0.546	0.744	0.559	0.773	0.53	2.262	0.414	2.334	0.462	0.869	0.413	0.759	0.345	2.362	0.629	1.553	0.563	1.483	0.566	1.455	0.534	2.337	0.629	1.818	0.598	1.225	0.624	1.682	0.585	0.87	0.689	0.956	0.622	1.063	0.604	1.522	0.597	0.53	0.612	0.537	0.554
0.784	0.593	0.599	0.588	2.873	0.636	2.662	0.513	2.202	0.545	0.746	0.559	0.775	0.53	2.266	0.414	2.339	0.463	0.871	0.413	0.761	0.345	2.367	0.627	1.556	0.563	1.486	0.567	1.459	0.532	2.342	0.63	1.821	0.598	1.228	0.624	1.686	0.585	0.872	0.689	0.958	0.622	1.065	0.604	1.525	0.597	0.531	0.612	0.538	0.552
0.786	0.593	0.6	0.589	2.879	0.634	2.668	0.514	2.206	0.545	0.747	0.558	0.777	0.53	2.271	0.413	2.344	0.464	0.873	0.414	0.762	0.346	2.372	0.625	1.559	0.562	1.489	0.569	1.462	0.532	2.347	0.631	1.825	0.598	1.23	0.624	1.689	0.584	0.874	0.689	0.96	0.621	1.067	0.603	1.528	0.598	0.532	0.612	0.539	0.552
0.787	0.593	0.602	0.589	2.885	0.632	2.673	0.514	2.211	0.544	0.749	0.558	0.778	0.53	2.276	0.413	2.349	0.465	0.874	0.414	0.764	0.346	2.376	0.622	1.563	0.561	1.492	0.57	1.465	0.531	2.351	0.632	1.829	0.598	1.233	0.623	1.693	0.585	0.876	0.689	0.962	0.621	1.069	0.602	1.531	0.598	0.533	0.611	0.541	0.55
0.789	0.593	0.603	0.59	2.891	0.63	2.678	0.515	2.215	0.543	0.75	0.557	0.78	0.529	2.28	0.413	2.354	0.466	0.876	0.414	0.766	0.347	2.381	0.62	1.566	0.56	1.495	0.571	1.468	0.53	2.356	0.632	1.833	0.598	1.235	0.622	1.696	0.585	0.877	0.689	0.964	0.621	1.072	0.601	1.534	0.599	0.534	0.611	0.542	0.55
0.79	0.592	0.604	0.591	2.897	0.629	2.684	0.515	2.22	0.542	0.752	0.557	0.781	0.529	2.285	0.412	2.358	0.467	0.878	0.414	0.767	0.347	2.386	0.618	1.569	0.56	1.498	0.572	1.471	0.53	2.361	0.632	1.836	0.598	1.238	0.622	1.7	0.584	0.879	0.689	0.966	0.621	1.074	0.599	1.538	0.599	0.536	0.61	0.543	0.55
0.792	0.592	0.605	0.592	2.903	0.627	2.689	0.516	2.224	0.541	0.753	0.557	0.783	0.529	2.29	0.412	2.363	0.468	0.88	0.414	0.769	0.348	2.391	0.616	1.572	0.559	1.501	0.573	1.474	0.529	2.366	0.632	1.84	0.597	1.24	0.621	1.703	0.583	0.881	0.689	0.968	0.621	1.076	0.598	1.541	0.599	0.537	0.61	0.544	0.551
0.794	0.592	0.607	0.592	2.909	0.625	2.695	0.516	2.229	0.541	0.755	0.556	0.785	0.529	2.294	0.411	2.368	0.468	0.882	0.414	0.77	0.348	2.396	0.613	1.575	0.558	1.504	0.573	1.477	0.528	2.371	0.632	1.844	0.597	1.243	0.62	1.706	0.583	0.883	0.689	0.97	0.62	1.078	0.597	1.544	0.599	0.538	0.609	0.545	0.551
0.795	0.591	0.608	0.593	2.915	0.623	2.7	0.517	2.233	0.54	0.756	0.556	0.786	0.528	2.299	0.411	2.373	0.469	0.883	0.414	0.772	0.349	2.401	0.612	1.579	0.558	1.507	0.574	1.48	0.527	2.376	0.631	1.848	0.598	1.246	0.62	1.71	0.583	0.885	0.69	0.972	0.62	1.08	0.595	1.547	0.599	0.539	0.608	0.546	0.552
0.797	0.591	0.609	0.593	2.921	0.621	2.706	0.518	2.238	0.539	0.758	0.556	0.788	0.528	2.304	0.411	2.378	0.47	0.885	0.414	0.773	0.349	2.406	0.609	1.582	0.557	1.51	0.575	1.483	0.526	2.38	0.63	1.852	0.598	1.248	0.619	1.713	0.583	0.886	0.69	0.974	0.62	1.083	0.595	1.55	0.599	0.54	0.608	0.547	0.552
0.798	0.591	0.61	0.594	2.927	0.619	2.711	0.519	2.242	0.538	0.76	0.555	0.789	0.528	2.308	0.411	2.382	0.471	0.887	0.414	0.775	0.35	2.411	0.607	1.585	0.557	1.513	0.576	1.486	0.526	2.385	0.63	1.855	0.597	1.251	0.618	1.717	0.583	0.888	0.69	0.976	0.62	1.085	0.594	1.553	0.599	0.541	0.607	0.548	0.553
0.8	0.591	0.612	0.594	2.933	0.616	2.717	0.52	2.247	0.537	0.761	0.555	0.791	0.527	2.313	0.411	2.387	0.472	0.889	0.414	0.776	0.35	2.416	0.604	1.588	0.556	1.516	0.576	1.489	0.526	2.39	0.629	1.859	0.597	1.253	0.617	1.72	0.582	0.89	0.69	0.978	0.62	1.087	0.594	1.557	0.6	0.542	0.606	0.549	0.553
0.802	0.591	0.613	0.595	2.938	0.613	2.722	0.521	2.252	0.536	0.763	0.555	0.793	0.527	2.318	0.411	2.392	0.473	0.891	0.414	0.778	0.351	2.42	0.602	1.591	0.555	1.519	0.577	1.492	0.526	2.395	0.628	1.863	0.597	1.256	0.616	1.724	0.581	0.892	0.69	0.98	0.62	1.089	0.593	1.56	0.6	0.543	0.606	0.551	0.553
0.803	0.591	0.614	0.596	2.944	0.611	2.728	0.522	2.256	0.535	0.764	0.555	0.794	0.527	2.322	0.41	2.397	0.474	0.892	0.414	0.78	0.351	2.425	0.599	1.595	0.555	1.522	0.577	1.495	0.526	2.4	0.627	1.867	0.597	1.258	0.615	1.727	0.581	0.893	0.691	0.982	0.62	1.091	0.592	1.563	0.599	0.544	0.606	0.552	0.552
0.805	0.591	0.615	0.596	2.95	0.608	2.733	0.524	2.261	0.534	0.766	0.554	0.796	0.526	2.327	0.41	2.402	0.474	0.894	0.414	0.781	0.352	2.43	0.597	1.598	0.555	1.525	0.577	1.498	0.525	2.405	0.626	1.87	0.597	1.261	0.614	1.731	0.581	0.895	0.691	0.983	0.62	1.094	0.591	1.566	0.598	0.545	0.605	0.553	0.55
0.807	0.591	0.616	0.597	2.956	0.605	2.739	0.525	2.265	0.533	0.767	0.554	0.797	0.526	2.332	0.41	2.407	0.475	0.896	0.414	0.783	0.352	2.435	0.594	1.601	0.554	1.529	0.577	1.501	0.525	2.409	0.625	1.874	0.596	1.263	0.614	1.734	0.581	0.897	0.692	0.985	0.619	1.096	0.591	1.569	0.597	0.547	0.605	0.554	0.549
0.808	0.591	0.618	0.597	2.962	0.603	2.744	0.527	2.27	0.532	0.769	0.553	0.799	0.525	2.336	0.41	2.411	0.475	0.898	0.414	0.784	0.352	2.44	0.592	1.604	0.554	1.532	0.578	1.504	0.524	2.414	0.624	1.878	0.596	1.266	0.613	1.738	0.58	0.899	0.692	0.987	0.619	1.098	0.591	1.572	0.597	0.548	0.605	0.555	0.548
0.81	0.591	0.619	0.597	2.968	0.6	2.75	0.527	2.274	0.532	0.77	0.553	0.801	0.525	2.341	0.41	2.416	0.477	0.9	0.414	0.786	0.353	2.445	0.589	1.607	0.554	1.535	0.577	1.507	0.522	2.419	0.622	1.882	0.596	1.268	0.612	1.741	0.579	0.901	0.692	0.989	0.619	1.1	0.591	1.575	0.596	0.549	0.605	0.556	0.547
0.811	0.591	0.62	0.598	2.974	0.596	2.755	0.528	2.279	0.531	0.772	0.553	0.802	0.525	2.346	0.409	2.421	0.478	0.901	0.415	0.787	0.353	2.45	0.587	1.611	0.553	1.538	0.577	1.51	0.521	2.424	0.62	1.885	0.596	1.271	0.611	1.745	0.579	0.902	0.693	0.991	0.619	1.102	0.59	1.579	0.595	0.55	0.604	0.557	0.547
0.813	0.591	0.621	0.598	2.98	0.593	2.761	0.529	2.283	0.53	0.773	0.553	0.804	0.524	2.35	0.408	2.426	0.478	0.903	0.415	0.789	0.353	2.455	0.584	1.614	0.553	1.541	0.577	1.513	0.52	2.429	0.618	1.889	0.595	1.273	0.61	1.748	0.579	0.904	0.693	0.993	0.619	1.105	0.589	1.582	0.594	0.551	0.604	0.558	0.547
0.815	0.591	0.623	0.599	2.986	0.59	2.766	0.53	2.288	0.529	0.775	0.552	0.805	0.524	2.355	0.408	2.431	0.479	0.905	0.415	0.791	0.353	2.459	0.582	1.617	0.553	1.544	0.576	1.516	0.519	2.434	0.617	1.893	0.595	1.276	0.609	1.752	0.578	0.906	0.694	0.995	0.618	1.107	0.589	1.585	0.594	0.552	0.604	0.559	0.547
0.816	0.591	0.624	0.599	2.992	0.588	2.772	0.53	2.292	0.528	0.776	0.552	0.807	0.524	2.36	0.408	2.436	0.48	0.907	0.415	0.792	0.354	2.464	0.58	1.62	0.552	1.547	0.576	1.519	0.517	2.438	0.616	1.897	0.595	1.278	0.608	1.755	0.577	0.908	0.694	0.997	0.618	1.109	0.588	1.588	0.594	0.553	0.603	0.56	0.546
0.818	0.591	0.625	0.599	2.998	0.585	2.777	0.53	2.297	0.528	0.778	0.552	0.809	0.524	2.364	0.407	2.44	0.481	0.909	0.415	0.794	0.354	2.469	0.578	1.624	0.552	1.55	0.575	1.522	0.516	2.443	0.616	1.9	0.595	1.281	0.607	1.759	0.575	0.91	0.694	0.999	0.618	1.111	0.587	1.591	0.594	0.554	0.603	0.562	0.546
0.819	0.591	0.626	0.6	3.004	0.581	2.783	0.531	2.301	0.527	0.78	0.552	0.81	0.523	2.369	0.407	2.445	0.482	0.91	0.415	0.795	0.354	2.474	0.576	1.627	0.552	1.553	0.575	1.525	0.515	2.448	0.615	1.904	0.594	1.283	0.606	1.762	0.574	0.911	0.695	1.001	0.617	1.113	0.586	1.594	0.596	0.555	0.603	0.563	0.546
0.821	0.591	0.628	0.6	3.01	0.579	2.788	0.532	2.306	0.525	0.781	0.551	0.812	0.523	2.374	0.406	2.45	0.483	0.912	0.415	0.797	0.354	2.479	0.573	1.63	0.552	1.556	0.575	1.528	0.514	2.453	0.614	1.908	0.594	1.286	0.605	1.766	0.573	0.913	0.695	1.003	0.617	1.116	0.585	1.597	0.595	0.556	0.602	0.564	0.545
0.823	0.591	0.629	0.6	3.015	0.575	2.794	0.533	2.311	0.524	0.783	0.551	0.813	0.522	2.378	0.406	2.455	0.484	0.914	0.415	0.798	0.354	2.484	0.572	1.633	0.552	1.559	0.574	1.531	0.513	2.458	0.613	1.912	0.594	1.289	0.604	1.769	0.572	0.915	0.696	1.005	0.617	1.118	0.584	1.601	0.595	0.557	0.602	0.565	0.545
0.824	0.591	0.63	0.6	3.021	0.573	2.799	0.534	2.315	0.523	0.784	0.551	0.815	0.522	2.383	0.405	2.46	0.485	0.916	0.415	0.8	0.355	2.489	0.57	1.636	0.552	1.562	0.574	1.534	0.513	2.462	0.611	1.915	0.594	1.291	0.603	1.773	0.571	0.917	0.696	1.007	0.617	1.12	0.582	1.604	0.595	0.559	0.601	0.566	0.544
0.826	0.591	0.631	0.6	3.027	0.571	2.805	0.535	2.32	0.522	0.786	0.551	0.817	0.522	2.388	0.404	2.464	0.486	0.917	0.415	0.802	0.355	2.494	0.568	1.64	0.552	1.565	0.574	1.537	0.512	2.467	0.61	1.919	0.593	1.294	0.602	1.776	0.57	0.919	0.697	1.009	0.616	1.122	0.58	1.607	0.595	0.56	0.601	0.567	0.544
0.828	0.591	0.633	0.6	3.033	0.569	2.81	0.537	2.324	0.521	0.787	0.551	0.818	0.521	2.392	0.403	2.469	0.486	0.919	0.415	0.803	0.355	2.498	0.566	1.643	0.552	1.568	0.573	1.54	0.511	2.472	0.608	1.923	0.593	1.296	0.601	1.779	0.57	0.92	0.698	1.011	0.616	1.124	0.579	1.61	0.594	0.561	0.6	0.568	0.543
0.829	0.591	0.634	0.6	3.039	0.568	2.816	0.539	2.329	0.52	0.789	0.551	0.82	0.521	2.397	0.402	2.474	0.487	0.921	0.415	0.805	0.355	2.503	0.565	1.646	0.553	1.571	0.572	1.543	0.51	2.477	0.607	1.927	0.593	1.299	0.6	1.783	0.569	0.922	0.698	1.013	0.616	1.127	0.578	1.613	0.594	0.562	0.599	0.569	0.542
0.831	0.59	0.635	0.6	3.045	0.565	2.821	0.54	2.333	0.519	0.79	0.55	0.821	0.52	2.402	0.402	2.479	0.488	0.923	0.415	0.806	0.355	2.508	0.563	1.649	0.553	1.575	0.571	1.546	0.51	2.482	0.605	1.93	0.592	1.301	0.599	1.786	0.568	0.924	0.698	1.015	0.616	1.129	0.577	1.616	0.594	0.563	0.599	0.57	0.542
0.832	0.59	0.636	0.6	3.051	0.562	2.827	0.541	2.338	0.518	0.792	0.55	0.823	0.52	2.406	0.402	2.484	0.489	0.925	0.415	0.808	0.355	2.513	0.562	1.652	0.553	1.578	0.571	1.549	0.509	2.487	0.604	1.934	0.592	1.304	0.598	1.79	0.568	0.926	0.699	1.017	0.616	1.131	0.576	1.619	0.594	0.564	0.598	0.572	0.541
0.834	0.59	0.637	0.6	3.057	0.56	2.832	0.541	2.342	0.517	0.793	0.55	0.825	0.52	2.411	0.402	2.489	0.489	0.926	0.415	0.809	0.355	2.518	0.56	1.656	0.553	1.581	0.57	1.552	0.509	2.491	0.603	1.938	0.592	1.306	0.598	1.793	0.566	0.928	0.699	1.019	0.615	1.133	0.575	1.623	0.593	0.565	0.598	0.573	0.54
0.836	0.59	0.639	0.6	3.063	0.556	2.838	0.541	2.347	0.516	0.795	0.55	0.826	0.519	2.416	0.402	2.493	0.49	0.928	0.415	0.811	0.355	2.523	0.559	1.659	0.554	1.584	0.569	1.555	0.508	2.496	0.602	1.942	0.591	1.309	0.597	1.797	0.565	0.929	0.7	1.021	0.615	1.135	0.574	1.626	0.593	0.566	0.597	0.574	0.539
0.837	0.59	0.64	0.6	3.069	0.554	2.843	0.543	2.351	0.515	0.796	0.551	0.828	0.519	2.421	0.402	2.498	0.49	0.93	0.415	0.813	0.355	2.528	0.557	1.662	0.554	1.587	0.568	1.558	0.508	2.501	0.601	1.945	0.591	1.311	0.596	1.8	0.564	0.931	0.7	1.023	0.615	1.137	0.573	1.629	0.592	0.567	0.596	0.575	0.538
0.839	0.59	0.641	0.599	3.075	0.551	2.849	0.544	2.356	0.514	0.798	0.551	0.829	0.518	2.425	0.401	2.503	0.49	0.932	0.415	0.814	0.355	2.533	0.556	1.665	0.554	1.59	0.567	1.561	0.508	2.506	0.6	1.949	0.59	1.314	0.595	1.804	0.563	0.933	0.7	1.025	0.615	1.14	0.572	1.632	0.592	0.568	0.596	0.576	0.537
0.84	0.59	0.642	0.599	3.081	0.55	2.854	0.546	2.361	0.513	0.8	0.551	0.831	0.518	2.43	0.401	2.508	0.49	0.934	0.415	0.816	0.355	2.538	0.555	1.668	0.555	1.593	0.566	1.564	0.509	2.511	0.598	1.953	0.59	1.316	0.595	1.807	0.56	0.935	0.701	1.027	0.615	1.142	0.571	1.635	0.593	0.57	0.595	0.577	0.536
0.842	0.59	0.644	0.599	3.087	0.548	2.86	0.548	2.365	0.512	0.801	0.551	0.833	0.517	2.435	0.401	2.513	0.491	0.935	0.415	0.817	0.355	2.542	0.554	1.672	0.555	1.596	0.566	1.567	0.509	2.516	0.597	1.957	0.589	1.319	0.594	1.811	0.558	0.937	0.701	1.029	0.615	1.144	0.569	1.638	0.591	0.571	0.595	0.578	0.536
0.844	0.59	0.645	0.599	3.092	0.546	2.865	0.55	2.37	0.511	0.803	0.551	0.834	0.517	2.439	0.4	2.517	0.491	0.937	0.415	0.819	0.355	2.547	0.554	1.675	0.555	1.599	0.565	1.57	0.51	2.52	0.596	1.96	0.589	1.321	0.593	1.814	0.557	0.938	0.702	1.031	0.615	1.146	0.567	1.641	0.591	0.572	0.595	0.579	0.535
0.845	0.59	0.646	0.598	3.098	0.544	2.871	0.551	2.374	0.51	0.804	0.551	0.836	0.516	2.444	0.4	2.522	0.491	0.939	0.415	0.82	0.355	2.552	0.553	1.678	0.556	1.602	0.564	1.573	0.51	2.525	0.594	1.964	0.588	1.324	0.593	1.818	0.557	0.94	0.702	1.033	0.614	1.148	0.565	1.645	0.592	0.573	0.595	0.58	0.535
0.847	0.59	0.647	0.598	3.104	0.542	2.876	0.551	2.379	0.51	0.806	0.551	0.837	0.516	2.449	0.399	2.527	0.492	0.941	0.415	0.822	0.355	2.557	0.553	1.681	0.556	1.605	0.563	1.576	0.511	2.53	0.592	1.968	0.587	1.327	0.592	1.821	0.556	0.942	0.702	1.035	0.614	1.151	0.564	1.648	0.591	0.574	0.595	0.582	0.535
0.849	0.59	0.649	0.598	3.11	0.541	2.882	0.552	2.383	0.509	0.807	0.551	0.839	0.515	2.453	0.399	2.532	0.492	0.943	0.415	0.824	0.354	2.562	0.552	1.685	0.556	1.608	0.561	1.579	0.512	2.535	0.591	1.972	0.586	1.329	0.592	1.825	0.554	0.944	0.703	1.037	0.614	1.153	0.563	1.651	0.591	0.575	0.594	0.583	0.535
0.85	0.59	0.65	0.598	3.116	0.539	2.887	0.552	2.388	0.508	0.809	0.551	0.84	0.515	2.458	0.399	2.537	0.492	0.944	0.415	0.825	0.354	2.567	0.552	1.688	0.557	1.611	0.561	1.582	0.513	2.54	0.588	1.975	0.586	1.332	0.592	1.828	0.553	0.946	0.703	1.039	0.614	1.155	0.562	1.654	0.59	0.576	0.593	0.584	0.535
0.852	0.59	0.651	0.598	3.122	0.536	2.893	0.553	2.392	0.507	0.81	0.552	0.842	0.515	2.463	0.399	2.542	0.492	0.946	0.415	0.827	0.354	2.572	0.552	1.691	0.557	1.614	0.56	1.585	0.514	2.545	0.587	1.979	0.585	1.334	0.592	1.832	0.552	0.947	0.703	1.041	0.614	1.157	0.562	1.657	0.589	0.577	0.593	0.585	0.534
0.853	0.59	0.652	0.597	3.128	0.535	2.898	0.554	2.397	0.506	0.812	0.552	0.844	0.515	2.467	0.398	2.546	0.493	0.948	0.414	0.828	0.354	2.577	0.552	1.694	0.558	1.617	0.559	1.588	0.515	2.549	0.585	1.983	0.584	1.337	0.591	1.835	0.551	0.949	0.703	1.043	0.613	1.159	0.561	1.66	0.588	0.578	0.593	0.586	0.534
0.855	0.591	0.654	0.597	3.134	0.533	2.904	0.553	2.401	0.506	0.813	0.552	0.845	0.515	2.472	0.398	2.551	0.493	0.95	0.414	0.83	0.353	2.581	0.552	1.697	0.558	1.62	0.558	1.591	0.515	2.554	0.583	1.987	0.583	1.339	0.591	1.839	0.55	0.951	0.703	1.045	0.613	1.162	0.56	1.663	0.586	0.579	0.593	0.587	0.533
0.857	0.591	0.655	0.597	3.14	0.531	2.909	0.554	2.406	0.505	0.815	0.553	0.847	0.515	2.477	0.398	2.556	0.493	0.952	0.414	0.831	0.353	2.586	0.553	1.701	0.558	1.624	0.557	1.594	0.517	2.559	0.58	1.99	0.581	1.342	0.591	1.842	0.549	0.953	0.703	1.047	0.613	1.164	0.559	1.667	0.585	0.58	0.593	0.588	0.533
0.858	0.591	0.656	0.597	3.146	0.529	2.915	0.555	2.41	0.505	0.816	0.553	0.848	0.514	2.481	0.398	2.561	0.493	0.953	0.414	0.833	0.353	2.591	0.553	1.704	0.559	1.627	0.556	1.597	0.518	2.564	0.578	1.994	0.58	1.344	0.591	1.846	0.548	0.955	0.703	1.049	0.612	1.166	0.558	1.67	0.584	0.582	0.593	0.589	0.532
0.86	0.591	0.657	0.597	3.152	0.525	2.92	0.557	2.415	0.504	0.818	0.553	0.85	0.514	2.486	0.398	2.566	0.492	0.955	0.414	0.835	0.353	2.596	0.554	1.707	0.559	1.63	0.555	1.6	0.52	2.569	0.576	1.998	0.578	1.347	0.591	1.849	0.548	0.956	0.703	1.051	0.61	1.168	0.557	1.673	0.583	0.583	0.593	0.59	0.531
0.861	0.591	0.658	0.597	3.158	0.522	2.925	0.558	2.42	0.503	0.82	0.554	0.852	0.513	2.491	0.397	2.571	0.492	0.957	0.413	0.836	0.352	2.601	0.555	1.71	0.56	1.633	0.554	1.603	0.521	2.574	0.573	2.002	0.576	1.349	0.591	1.852	0.547	0.958	0.702	1.053	0.608	1.17	0.556	1.676	0.582	0.584	0.593	0.592	0.53
0.863	0.592	0.66	0.596	3.164	0.521	2.931	0.56	2.424	0.502	0.821	0.554	0.853	0.513	2.495	0.397	2.575	0.492	0.959	0.413	0.838	0.352	2.606	0.555	1.713	0.561	1.636	0.553	1.606	0.522	2.578	0.571	2.005	0.575	1.352	0.591	1.856	0.548	0.96	0.702	1.055	0.607	1.173	0.555	1.679	0.581	0.585	0.594	0.593	0.529
0.865	0.593	0.661	0.596	3.17	0.52	2.936	0.561	2.429	0.501	0.823	0.555	0.855	0.513	2.5	0.398	2.58	0.492	0.961	0.413	0.839	0.351	2.611	0.557	1.717	0.561	1.639	0.551	1.609	0.524	2.583	0.568	2.009	0.574	1.354	0.591	1.859	0.547	0.962	0.702	1.057	0.606	1.175	0.555	1.682	0.58	0.586	0.594	0.594	0.529
0.866	0.593	0.662	0.596	3.175	0.519	2.942	0.561	2.433	0.5	0.824	0.555	0.856	0.513	2.505	0.398	2.585	0.492	0.962	0.412	0.841	0.351	2.616	0.558	1.72	0.562	1.642	0.551	1.612	0.525	2.588	0.565	2.013	0.572	1.357	0.591	1.863	0.547	0.964	0.701	1.059	0.605	1.177	0.554	1.685	0.58	0.587	0.594	0.595	0.528
0.868	0.593	0.663	0.596	3.181	0.517	2.947	0.562	2.438	0.499	0.826	0.555	0.858	0.513	2.509	0.398	2.59	0.491	0.964	0.412	0.842	0.351	2.62	0.558	1.723	0.562	1.645	0.549	1.615	0.526	2.593	0.563	2.017	0.57	1.359	0.591	1.866	0.546	0.965	0.701	1.061	0.605	1.179	0.553	1.689	0.58	0.588	0.594	0.596	0.527
0.87	0.594	0.665	0.596	3.187	0.516	2.953	0.562	2.442	0.499	0.827	0.555	0.86	0.513	2.514	0.398	2.595	0.491	0.966	0.412	0.844	0.35	2.625	0.56	1.726	0.563	1.648	0.548	1.618	0.527	2.598	0.561	2.021	0.568	1.362	0.591	1.87	0.546	0.967	0.7	1.062	0.605	1.181	0.552	1.692	0.579	0.589	0.594	0.597	0.526
0.871	0.594	0.666	0.596	3.193	0.515	2.958	0.564	2.447	0.498	0.829	0.556	0.861	0.512	2.519	0.399	2.599	0.49	0.968	0.412	0.846	0.35	2.63	0.562	1.729	0.563	1.651	0.547	1.621	0.528	2.603	0.559	2.024	0.566	1.364	0.591	1.873	0.546	0.969	0.7	1.064	0.604	1.184	0.551	1.695	0.579	0.59	0.594	0.598	0.526
0.873	0.595	0.667	0.596	3.199	0.512	2.964	0.566	2.451	0.497	0.83	0.556	0.863	0.512	2.523	0.399	2.604	0.489	0.97	0.412	0.847	0.35	2.635	0.563	1.733	0.564	1.654	0.545	1.624	0.529	2.607	0.557	2.028	0.564	1.367	0.592	1.877	0.545	0.971	0.7	1.066	0.603	1.186	0.55	1.698	0.579	0.591	0.594	0.599	0.525
0.874	0.596	0.668	0.596	3.205	0.51	2.969	0.567	2.456	0.496	0.832	0.556	0.864	0.511	2.528	0.399	2.609	0.489	0.971	0.411	0.849	0.349	2.64	0.565	1.736	0.564	1.657	0.544	1.627	0.53	2.612	0.554	2.032	0.562	1.37	0.592	1.88	0.545	0.973	0.699	1.068	0.602	1.188	0.549	1.701	0.578	0.593	0.594	0.6	0.524
0.876	0.596	0.67	0.596	3.211	0.51	2.975	0.567	2.46	0.495	0.833	0.557	0.866	0.511	2.533	0.399	2.614	0.489	0.973	0.411	0.85	0.349	2.645	0.566	1.739	0.565	1.66	0.543	1.63	0.531	2.617	0.552	2.036	0.56	1.372	0.592	1.884	0.545	0.974	0.699	1.07	0.602	1.19	0.549	1.704	0.577	0.594	0.595	0.602	0.524
0.878	0.597	0.671	0.596	3.217	0.511	2.98	0.567	2.465	0.495	0.835	0.557	0.868	0.511	2.537	0.4	2.619	0.488	0.975	0.411	0.852	0.348	2.65	0.568	1.742	0.566	1.663	0.541	1.633	0.532	2.622	0.549	2.039	0.558	1.375	0.592	1.887	0.544	0.976	0.699	1.072	0.601	1.192	0.548	1.707	0.576	0.595	0.595	0.603	0.523
0.879	0.598	0.672	0.595	3.223	0.513	2.986	0.568	2.469	0.494	0.836	0.557	0.869	0.511	2.542	0.401	2.624	0.487	0.977	0.411	0.853	0.348	2.655	0.57	1.745	0.566	1.666	0.54	1.636	0.533	2.627	0.546	2.043	0.556	1.377	0.593	1.891	0.544	0.978	0.699	1.074	0.6	1.195	0.548	1.711	0.574	0.596	0.595	0.604	0.523
0.881	0.599	0.673	0.595	3.229	0.515	2.991	0.568	2.474	0.493	0.838	0.558	0.871	0.51	2.547	0.402	2.628	0.487	0.979	0.41	0.855	0.347	2.66	0.572	1.749	0.567	1.669	0.539	1.639	0.533	2.631	0.544	2.047	0.554	1.38	0.593	1.894	0.543	0.98	0.698	1.076	0.599	1.197	0.548	1.714	0.573	0.597	0.594	0.605	0.522
0.883	0.599	0.675	0.595	3.235	0.517	2.997	0.568	2.479	0.492	0.84	0.558	0.872	0.51	2.551	0.403	2.633	0.485	0.98	0.41	0.857	0.347	2.664	0.574	1.752	0.568	1.673	0.538	1.642	0.534	2.636	0.542	2.051	0.553	1.382	0.593	1.898	0.542	0.982	0.697	1.078	0.598	1.199	0.549	1.717	0.573	0.598	0.593	0.606	0.522
0.884	0.599	0.676	0.595	3.241	0.52	3.002	0.569	2.483	0.492	0.841	0.559	0.874	0.51	2.556	0.404	2.638	0.484	0.982	0.41	0.858	0.346	2.669	0.576	1.755	0.568	1.676	0.536	1.645	0.535	2.641	0.54	2.054	0.55	1.385	0.594	1.901	0.541	0.983	0.696	1.08	0.597	1.201	0.55	1.72	0.573	0.599	0.592	0.607	0.521
0.886	0.6	0.677	0.595	3.247	0.522	3.008	0.569	2.488	0.491	0.843	0.559	0.876	0.51	2.561	0.404	2.643	0.484	0.984	0.41	0.86	0.346	2.674	0.577	1.758	0.569	1.679	0.535	1.648	0.535	2.646	0.539	2.058	0.549	1.387	0.594	1.905	0.54	0.985	0.695	1.082	0.596	1.203	0.55	1.723	0.572	0.6	0.591	0.608	0.521
0.887	0.601	0.678	0.595	3.252	0.524	3.013	0.568	2.492	0.49	0.844	0.559	0.877	0.509	2.565	0.404	2.648	0.482	0.986	0.41	0.861	0.345	2.679	0.58	1.762	0.57	1.682	0.533	1.651	0.536	2.651	0.537	2.062	0.547	1.39	0.594	1.908	0.539	0.987	0.695	1.084	0.596	1.206	0.551	1.726	0.571	0.601	0.59	0.609	0.52
0.889	0.601	0.679	0.595	3.258	0.525	3.019	0.568	2.497	0.489	0.846	0.559	0.879	0.509	2.57	0.404	2.653	0.482	0.988	0.41	0.863	0.345	2.684	0.581	1.765	0.57	1.685	0.532	1.654	0.537	2.656	0.535	2.066	0.544	1.392	0.595	1.912	0.538	0.989	0.694	1.086	0.596	1.208	0.552	1.729	0.57	0.602	0.589	0.61	0.519
0.891	0.602	0.681	0.595	3.264	0.526	3.024	0.567	2.501	0.489	0.847	0.56	0.88	0.509	2.575	0.405	2.657	0.481	0.989	0.409	0.864	0.345	2.689	0.584	1.768	0.571	1.688	0.531	1.657	0.537	2.66	0.533	2.069	0.543	1.395	0.596	1.915	0.537	0.991	0.693	1.088	0.595	1.21	0.553	1.733	0.569	0.603	0.588	0.612	0.518
0.892	0.602	0.682	0.596	3.27	0.526	3.03	0.567	2.506	0.488	0.849	0.56	0.882	0.509	2.579	0.405	2.662	0.48	0.991	0.409	0.866	0.344	2.694	0.585	1.771	0.572	1.691	0.529	1.66	0.538	2.665	0.532	2.073	0.541	1.397	0.596	1.919	0.536	0.992	0.693	1.09	0.594	1.212	0.554	1.736	0.568	0.605	0.587	0.613	0.517
0.894	0.602	0.683	0.596	3.276	0.526	3.035	0.566	2.51	0.488	0.85	0.561	0.884	0.508	2.584	0.405	2.667	0.479	0.993	0.409	0.867	0.344	2.699	0.587	1.774	0.572	1.694	0.528	1.663	0.539	2.67	0.529	2.077	0.539	1.4	0.596	1.922	0.535	0.994	0.692	1.092	0.592	1.214	0.555	1.739	0.568	0.606	0.586	0.614	0.517
0.895	0.602	0.684	0.596	3.282	0.527	3.041	0.566	2.515	0.487	0.852	0.561	0.885	0.508	2.589	0.406	2.672	0.479	0.995	0.408	0.869	0.343	2.703	0.589	1.778	0.573	1.697	0.526	1.666	0.539	2.675	0.527	2.081	0.537	1.402	0.597	1.925	0.535	0.996	0.692	1.094	0.591	1.217	0.556	1.742	0.567	0.607	0.586	0.615	0.516
0.897	0.602	0.686	0.596	3.288	0.528	3.046	0.566	2.519	0.486	0.853	0.562	0.887	0.508	2.593	0.406	2.677	0.477	0.996	0.408	0.871	0.343	2.708	0.592	1.781	0.573	1.7	0.525	1.669	0.54	2.68	0.524	2.084	0.536	1.405	0.597	1.929	0.534	0.998	0.692	1.096	0.59	1.219	0.557	1.745	0.566	0.608	0.585	0.616	0.515
0.899	0.603	0.687	0.595	3.294	0.53	3.052	0.566	2.524	0.486	0.855	0.562	0.888	0.508	2.598	0.406	2.681	0.476	0.998	0.408	0.872	0.342	2.713	0.594	1.784	0.574	1.703	0.523	1.672	0.541	2.685	0.523	2.088	0.534	1.408	0.598	1.932	0.533	1	0.693	1.098	0.589	1.221	0.558	1.748	0.564	0.609	0.585	0.617	0.515
0.9	0.603	0.688	0.595	3.3	0.531	3.057	0.565	2.528	0.485	0.856	0.563	0.89	0.508	2.603	0.406	2.686	0.475	1	0.408	0.874	0.342	2.718	0.596	1.787	0.575	1.706	0.522	1.675	0.542	2.689	0.52	2.092	0.533	1.41	0.598	1.936	0.533	1.001	0.693	1.1	0.588	1.223	0.559	1.751	0.566	0.61	0.584	0.618	0.514
0.902	0.603	0.689	0.595	3.306	0.533	3.063	0.564	2.533	0.484	0.858	0.563	0.892	0.508	2.607	0.406	2.691	0.474	1.002	0.407	0.875	0.341	2.723	0.599	1.79	0.576	1.709	0.52	1.678	0.542	2.694	0.518	2.096	0.532	1.413	0.599	1.939	0.532	1.003	0.692	1.102	0.587	1.225	0.559	1.755	0.565	0.611	0.584	0.619	0.513
0.904	0.603	0.691	0.595	3.312	0.536	3.068	0.564	2.538	0.483	0.86	0.563	0.893	0.508	2.612	0.407	2.696	0.473	1.004	0.407	0.877	0.341	2.728	0.601	1.794	0.576	1.712	0.518	1.681	0.543	2.699	0.515	2.099	0.53	1.415	0.599	1.943	0.532	1.005	0.692	1.104	0.587	1.228	0.56	1.758	0.564	0.612	0.583	0.62	0.513
0.905	0.603	0.692	0.595	3.318	0.538	3.074	0.564	2.542	0.483	0.861	0.563	0.895	0.508	2.617	0.407	2.701	0.472	1.005	0.407	0.878	0.34	2.733	0.603	1.797	0.576	1.715	0.517	1.684	0.544	2.704	0.513	2.103	0.529	1.418	0.6	1.946	0.531	1.007	0.69	1.106	0.585	1.23	0.561	1.761	0.563	0.613	0.581	0.622	0.512
0.907	0.602	0.693	0.595	3.324	0.54	3.079	0.564	2.547	0.482	0.863	0.563	0.896	0.508	2.621	0.408	2.706	0.471	1.007	0.407	0.88	0.34	2.738	0.605	1.8	0.577	1.718	0.515	1.687	0.545	2.709	0.51	2.107	0.527	1.42	0.601	1.95	0.531	1.009	0.688	1.108	0.584	1.232	0.561	1.764	0.562	0.614	0.58	0.623	0.512
0.908	0.602	0.694	0.595	3.329	0.542	3.085	0.564	2.551	0.482	0.864	0.564	0.898	0.508	2.626	0.408	2.71	0.47	1.009	0.407	0.882	0.339	2.742	0.607	1.803	0.577	1.722	0.514	1.69	0.546	2.714	0.509	2.111	0.526	1.423	0.601	1.953	0.531	1.01	0.686	1.11	0.583	1.234	0.562	1.767	0.561	0.616	0.579	0.624	0.512
0.91	0.602	0.696	0.595	3.335	0.544	3.09	0.564	2.556	0.481	0.866	0.564	0.9	0.509	2.631	0.408	2.715	0.469	1.011	0.407	0.883	0.339	2.747	0.609	1.806	0.578	1.725	0.512	1.693	0.548	2.718	0.507	2.114	0.525	1.425	0.601	1.957	0.531	1.012	0.685	1.112	0.582	1.236	0.563	1.77	0.562	0.617	0.578	0.625	0.513
0.912	0.602	0.697	0.595	3.341	0.546	3.096	0.563	2.56	0.481	0.867	0.565	0.901	0.509	2.635	0.41	2.72	0.467	1.013	0.407	0.885	0.338	2.752	0.612	1.81	0.578	1.728	0.511	1.696	0.549	2.723	0.505	2.118	0.524	1.428	0.602	1.96	0.531	1.014	0.684	1.114	0.581	1.238	0.563	1.773	0.561	0.618	0.577	0.626	0.513
0.913	0.602	0.698	0.594	3.347	0.547	3.101	0.562	2.565	0.481	0.869	0.565	0.903	0.509	2.64	0.41	2.725	0.466	1.014	0.406	0.886	0.338	2.757	0.613	1.813	0.578	1.731	0.509	1.699	0.551	2.728	0.504	2.122	0.523	1.43	0.603	1.964	0.531	1.016	0.683	1.116	0.58	1.241	0.564	1.777	0.561	0.619	0.576	0.627	0.514
0.915	0.602	0.699	0.594	3.353	0.55	3.107	0.56	2.569	0.481	0.87	0.566	0.904	0.509	2.645	0.41	2.73	0.466	1.016	0.406	0.888	0.337	2.762	0.615	1.816	0.578	1.734	0.508	1.702	0.552	2.733	0.503	2.126	0.521	1.433	0.604	1.967	0.531	1.018	0.682	1.118	0.579	1.243	0.565	1.78	0.561	0.62	0.576	0.628	0.514
0.916	0.602	0.7	0.594	3.359	0.551	3.112	0.559	2.574	0.481	0.872	0.566	0.906	0.509	2.649	0.411	2.735	0.464	1.018	0.406	0.889	0.337	2.767	0.617	1.819	0.579	1.737	0.506	1.705	0.554	2.738	0.502	2.129	0.52	1.435	0.604	1.971	0.531	1.019	0.682	1.12	0.577	1.245	0.565	1.783	0.561	0.621	0.576	0.629	0.514
0.918	0.602	0.702	0.593	3.365	0.553	3.118	0.559	2.578	0.481	0.873	0.566	0.908	0.51	2.654	0.411	2.739	0.463	1.02	0.406	0.891	0.336	2.772	0.62	1.822	0.579	1.74	0.505	1.708	0.556	2.743	0.501	2.133	0.519	1.438	0.605	1.974	0.532	1.021	0.683	1.122	0.576	1.247	0.565	1.786	0.56	0.622	0.575	0.63	0.514
0.92	0.602	0.703	0.593	3.371	0.557	3.123	0.561	2.583	0.481	0.875	0.566	0.909	0.51	2.659	0.411	2.744	0.462	1.022	0.405	0.893	0.336	2.777	0.621	1.826	0.578	1.743	0.503	1.711	0.557	2.747	0.5	2.137	0.518	1.44	0.606	1.978	0.533	1.023	0.683	1.124	0.575	1.249	0.566	1.789	0.559	0.623	0.575	0.632	0.513
0.921	0.602	0.704	0.593	3.377	0.56	3.129	0.564	2.587	0.482	0.876	0.567	0.911	0.511	2.664	0.412	2.749	0.46	1.023	0.405	0.894	0.336	2.782	0.623	1.829	0.578	1.746	0.502	1.714	0.559	2.752	0.499	2.141	0.517	1.443	0.607	1.981	0.535	1.025	0.682	1.126	0.574	1.252	0.566	1.792	0.558	0.624	0.574	0.633	0.512
0.923	0.601	0.705	0.593	3.383	0.562	3.134	0.566	2.592	0.482	0.878	0.567	0.912	0.512	2.668	0.412	2.754	0.46	1.025	0.405	0.896	0.336	2.786	0.625	1.832	0.579	1.749	0.5	1.717	0.56	2.757	0.498	2.144	0.516	1.445	0.607	1.985	0.537	1.027	0.682	1.128	0.573	1.254	0.566	1.795	0.558	0.625	0.574	0.634	0.512
0.925	0.601	0.707	0.593	3.389	0.565	3.14	0.567	2.597	0.482	0.88	0.568	0.914	0.513	2.673	0.412	2.759	0.46	1.027	0.405	0.897	0.335	2.791	0.627	1.835	0.579	1.752	0.499	1.72	0.562	2.762	0.498	2.148	0.514	1.448	0.608	1.988	0.54	1.028	0.682	1.13	0.572	1.256	0.566	1.799	0.558	0.626	0.575	0.635	0.511
0.926	0.602	0.708	0.593	3.395	0.566	3.145	0.568	2.601	0.483	0.881	0.568	0.916	0.513	2.678	0.412	2.763	0.459	1.029	0.404	0.899	0.335	2.796	0.628	1.839	0.579	1.755	0.498	1.723	0.564	2.767	0.497	2.152	0.513	1.451	0.609	1.991	0.542	1.03	0.682	1.132	0.571	1.258	0.566	1.802	0.558	0.628	0.576	0.636	0.511
0.928	0.602	0.709	0.593	3.401	0.568	3.151	0.569	2.606	0.484	0.883	0.568	0.917	0.514	2.682	0.412	2.768	0.459	1.031	0.404	0.9	0.334	2.801	0.63	1.842	0.579	1.758	0.496	1.726	0.565	2.772	0.496	2.156	0.513	1.453	0.609	1.995	0.543	1.032	0.681	1.134	0.571	1.26	0.565	1.805	0.558	0.629	0.576	0.637	0.511
0.929	0.602	0.71	0.592	3.406	0.571	3.156	0.57	2.61	0.484	0.884	0.568	0.919	0.514	2.687	0.412	2.773	0.459	1.032	0.404	0.902	0.334	2.806	0.631	1.845	0.579	1.761	0.495	1.729	0.567	2.776	0.496	2.159	0.512	1.456	0.61	1.998	0.544	1.034	0.679	1.136	0.569	1.263	0.565	1.808	0.559	0.63	0.577	0.638	0.512
0.931	0.602	0.712	0.592	3.412	0.573	3.162	0.57	2.615	0.485	0.886	0.569	0.92	0.515	2.692	0.413	2.778	0.46	1.034	0.404	0.904	0.333	2.811	0.633	1.848	0.579	1.764	0.494	1.732	0.569	2.781	0.495	2.163	0.511	1.458	0.61	2.002	0.546	1.036	0.677	1.138	0.569	1.265	0.565	1.811	0.56	0.631	0.577	0.639	0.513
0.933	0.602	0.713	0.592	3.418	0.576	3.167	0.57	2.619	0.485	0.887	0.569	0.922	0.515	2.696	0.413	2.783	0.461	1.036	0.404	0.905	0.333	2.816	0.635	1.851	0.579	1.767	0.492	1.735	0.57	2.786	0.494	2.167	0.51	1.461	0.611	2.005	0.549	1.037	0.676	1.14	0.568	1.267	0.564	1.814	0.56	0.632	0.577	0.64	0.514
0.934	0.602	0.714	0.592	3.424	0.579	3.172	0.57	2.624	0.487	0.889	0.57	0.924	0.516	2.701	0.414	2.788	0.462	1.038	0.403	0.907	0.333	2.821	0.637	1.855	0.579	1.771	0.491	1.738	0.571	2.791	0.493	2.171	0.509	1.463	0.612	2.009	0.55	1.039	0.675	1.141	0.567	1.269	0.563	1.817	0.559	0.633	0.577	0.642	0.514
0.936	0.603	0.715	0.592	3.43	0.581	3.178	0.57	2.628	0.488	0.89	0.57	0.925	0.516	2.706	0.415	2.792	0.462	1.04	0.403	0.908	0.333	2.825	0.639	1.858	0.579	1.774	0.49	1.741	0.572	2.796	0.492	2.174	0.509	1.466	0.613	2.012	0.552	1.041	0.674	1.143	0.566	1.271	0.563	1.821	0.557	0.634	0.576	0.643	0.514
0.937	0.603	0.717	0.591	3.436	0.583	3.183	0.57	2.633	0.489	0.892	0.571	0.927	0.516	2.71	0.416	2.797	0.46	1.041	0.403	0.91	0.333	2.83	0.641	1.861	0.579	1.777	0.489	1.744	0.573	2.8	0.491	2.178	0.509	1.468	0.614	2.016	0.555	1.043	0.673	1.145	0.566	1.274	0.563	1.824	0.557	0.635	0.576	0.644	0.513
0.939	0.603	0.718	0.591	3.442	0.584	3.189	0.57	2.637	0.489	0.893	0.571	0.928	0.516	2.715	0.418	2.802	0.459	1.043	0.403	0.911	0.333	2.835	0.643	1.864	0.579	1.78	0.488	1.747	0.574	2.805	0.49	2.182	0.508	1.471	0.614	2.019	0.558	1.045	0.672	1.147	0.565	1.276	0.564	1.827	0.557	0.636	0.576	0.645	0.513
0.941	0.603	0.719	0.591	3.448	0.586	3.194	0.569	2.642	0.49	0.895	0.571	0.93	0.517	2.72	0.42	2.807	0.458	1.045	0.403	0.913	0.332	2.84	0.645	1.867	0.58	1.783	0.487	1.75	0.575	2.81	0.49	2.186	0.508	1.473	0.615	2.023	0.56	1.046	0.671	1.149	0.564	1.278	0.565	1.83	0.557	0.637	0.575	0.646	0.512
0.942	0.603	0.72	0.591	3.454	0.589	3.2	0.569	2.646	0.491	0.896	0.571	0.932	0.517	2.724	0.421	2.812	0.456	1.047	0.403	0.915	0.332	2.845	0.648	1.871	0.58	1.786	0.486	1.753	0.576	2.815	0.489	2.19	0.508	1.476	0.616	2.026	0.561	1.048	0.671	1.151	0.563	1.28	0.565	1.833	0.556	0.639	0.575	0.647	0.511
0.944	0.603	0.721	0.591	3.46	0.591	3.205	0.568	2.651	0.492	0.898	0.572	0.933	0.518	2.729	0.423	2.817	0.455	1.049	0.403	0.916	0.332	2.85	0.649	1.874	0.581	1.789	0.484	1.756	0.577	2.82	0.49	2.193	0.508	1.478	0.617	2.03	0.563	1.05	0.67	1.153	0.563	1.282	0.566	1.836	0.556	0.64	0.575	0.648	0.511
0.946	0.603	0.723	0.591	3.466	0.594	3.211	0.567	2.656	0.493	0.899	0.572	0.935	0.518	2.734	0.423	2.821	0.454	1.05	0.403	0.918	0.332	2.855	0.651	1.877	0.582	1.792	0.483	1.759	0.578	2.825	0.49	2.197	0.508	1.481	0.617	2.033	0.566	1.052	0.669	1.155	0.562	1.285	0.567	1.84	0.556	0.641	0.575	0.649	0.51
0.947	0.603	0.724	0.59	3.472	0.595	3.216	0.566	2.66	0.494	0.901	0.572	0.936	0.518	2.738	0.425	2.826	0.453	1.052	0.403	0.919	0.331	2.86	0.653	1.88	0.583	1.795	0.483	1.762	0.578	2.829	0.49	2.201	0.508	1.483	0.617	2.037	0.568	1.053	0.668	1.157	0.561	1.287	0.568	1.843	0.555	0.642	0.575	0.65	0.511
0.949	0.602	0.725	0.59	3.478	0.596	3.222	0.566	2.665	0.496	0.903	0.573	0.938	0.519	2.743	0.427	2.831	0.452	1.054	0.403	0.921	0.331	2.864	0.656	1.883	0.584	1.798	0.482	1.765	0.578	2.834	0.49	2.205	0.508	1.486	0.618	2.04	0.571	1.055	0.667	1.159	0.561	1.289	0.568	1.846	0.555	0.643	0.575	0.652	0.512
0.95	0.602	0.726	0.59	3.483	0.597	3.227	0.566	2.669	0.497	0.904	0.573	0.94	0.52	2.748	0.428	2.836	0.451	1.056	0.403	0.922	0.331	2.869	0.658	1.887	0.585	1.801	0.481	1.768	0.579	2.839	0.491	2.208	0.509	1.489	0.619	2.044	0.574	1.057	0.667	1.161	0.56	1.291	0.569	1.849	0.556	0.644	0.575	0.653	0.513
0.952	0.602	0.728	0.59	3.489	0.598	3.233	0.566	2.674	0.498	0.906	0.574	0.941	0.52	2.752	0.43	2.841	0.451	1.058	0.403	0.924	0.331	2.874	0.66	1.89	0.586	1.804	0.481	1.771	0.579	2.844	0.491	2.212	0.509	1.491	0.62	2.047	0.577	1.059	0.666	1.163	0.56	1.293	0.57	1.852	0.556	0.645	0.575	0.654	0.514
0.954	0.602	0.729	0.59	3.495	0.599	3.238	0.566	2.678	0.499	0.907	0.574	0.943	0.521	2.757	0.431	2.845	0.45	1.059	0.403	0.926	0.33	2.879	0.662	1.893	0.587	1.807	0.48	1.774	0.58	2.849	0.492	2.216	0.509	1.494	0.62	2.051	0.578	1.061	0.665	1.165	0.56	1.296	0.57	1.855	0.556	0.646	0.576	0.655	0.514
0.955	0.602	0.73	0.589	3.501	0.6	3.244	0.566	2.683	0.5	0.909	0.575	0.944	0.521	2.762	0.434	2.85	0.45	1.061	0.403	0.927	0.33	2.884	0.665	1.896	0.587	1.81	0.479	1.777	0.58	2.854	0.493	2.22	0.509	1.496	0.62	2.054	0.579	1.062	0.664	1.167	0.559	1.298	0.571	1.858	0.557	0.647	0.576	0.656	0.515
0.957	0.601	0.731	0.589	3.507	0.602	3.249	0.566	2.687	0.502	0.91	0.575	0.946	0.522	2.766	0.435	2.855	0.45	1.063	0.402	0.929	0.33	2.889	0.666	1.899	0.589	1.813	0.478	1.78	0.58	2.858	0.493	2.223	0.51	1.499	0.621	2.058	0.581	1.064	0.664	1.169	0.559	1.3	0.572	1.862	0.558	0.648	0.576	0.657	0.515
0.958	0.601	0.733	0.588	3.513	0.603	3.255	0.566	2.692	0.503	0.912	0.576	0.948	0.522	2.771	0.437	2.86	0.45	1.065	0.402	0.93	0.33	2.894	0.669	1.903	0.589	1.817	0.477	1.783	0.58	2.863	0.493	2.227	0.51	1.501	0.621	2.061	0.583	1.066	0.663	1.171	0.559	1.302	0.572	1.865	0.559	0.649	0.576	0.658	0.515
0.96	0.6	0.734	0.588	3.519	0.604	3.26	0.565	2.696	0.504	0.913	0.576	0.949	0.522	2.776	0.438	2.865	0.45	1.067	0.402	0.932	0.33	2.899	0.67	1.906	0.589	1.82	0.477	1.786	0.579	2.868	0.494	2.231	0.51	1.504	0.622	2.064	0.584	1.068	0.662	1.173	0.559	1.304	0.573	1.868	0.559	0.651	0.576	0.659	0.515
0.962	0.6	0.735	0.587	3.525	0.605	3.266	0.564	2.701	0.505	0.915	0.576	0.951	0.523	2.78	0.439	2.87	0.45	1.068	0.402	0.933	0.33	2.904	0.672	1.909	0.59	1.823	0.476	1.789	0.579	2.873	0.495	2.235	0.511	1.506	0.622	2.068	0.586	1.07	0.661	1.175	0.559	1.307	0.574	1.871	0.559	0.652	0.576	0.66	0.515
0.963	0.599	0.736	0.587	3.531	0.608	3.271	0.564	2.706	0.506	0.916	0.576	0.952	0.523	2.785	0.44	2.874	0.45	1.07	0.402	0.935	0.33	2.908	0.673	1.912	0.591	1.826	0.476	1.792	0.58	2.878	0.496	2.238	0.511	1.509	0.623	2.071	0.587	1.071	0.66	1.177	0.558	1.309	0.574	1.874	0.559	0.653	0.576	0.661	0.514
0.965	0.599	0.738	0.586	3.537	0.609	3.277	0.564	2.71	0.508	0.918	0.577	0.954	0.523	2.79	0.441	2.879	0.45	1.072	0.402	0.937	0.329	2.913	0.675	1.916	0.591	1.829	0.475	1.795	0.58	2.883	0.497	2.242	0.512	1.511	0.624	2.075	0.588	1.073	0.66	1.179	0.558	1.311	0.575	1.877	0.559	0.654	0.576	0.663	0.514
0.967	0.599	0.739	0.586	3.543	0.61	3.282	0.564	2.715	0.509	0.919	0.577	0.956	0.524	2.794	0.442	2.884	0.449	1.074	0.402	0.938	0.329	2.918	0.676	1.919	0.592	1.832	0.475	1.798	0.58	2.887	0.499	2.246	0.512	1.514	0.625	2.078	0.589	1.075	0.659	1.181	0.558	1.313	0.576	1.88	0.559	0.655	0.576	0.664	0.514
0.968	0.599	0.74	0.585	3.549	0.613	3.288	0.564	2.719	0.509	0.921	0.578	0.957	0.524	2.799	0.443	2.889	0.449	1.075	0.402	0.94	0.329	2.923	0.677	1.922	0.592	1.835	0.474	1.801	0.58	2.892	0.499	2.25	0.512	1.516	0.626	2.082	0.589	1.077	0.658	1.183	0.557	1.315	0.577	1.884	0.56	0.656	0.577	0.665	0.513
0.97	0.598	0.741	0.585	3.555	0.615	3.293	0.564	2.724	0.511	0.923	0.578	0.959	0.524	2.804	0.445	2.894	0.448	1.077	0.402	0.941	0.329	2.928	0.678	1.925	0.592	1.838	0.474	1.804	0.579	2.897	0.5	2.253	0.513	1.519	0.626	2.085	0.59	1.079	0.657	1.185	0.557	1.318	0.578	1.887	0.56	0.657	0.577	0.666	0.513
0.971	0.598	0.742	0.585	3.561	0.617	3.299	0.565	2.728	0.512	0.924	0.578	0.96	0.524	2.808	0.446	2.898	0.447	1.079	0.402	0.943	0.329	2.933	0.679	1.928	0.593	1.841	0.473	1.807	0.579	2.902	0.5	2.257	0.514	1.521	0.626	2.089	0.591	1.08	0.657	1.187	0.556	1.32	0.579	1.89	0.561	0.658	0.577	0.667	0.513
0.973	0.597	0.744	0.584	3.566	0.619	3.304	0.564	2.733	0.513	0.926	0.578	0.962	0.525	2.813	0.448	2.903	0.446	1.081	0.402	0.944	0.329	2.938	0.679	1.932	0.593	1.844	0.473	1.81	0.579	2.907	0.501	2.261	0.514	1.524	0.627	2.092	0.592	1.082	0.656	1.189	0.556	1.322	0.579	1.893	0.561	0.659	0.577	0.668	0.513
0.975	0.597	0.745	0.584	3.572	0.62	3.31	0.563	2.737	0.514	0.927	0.579	0.964	0.525	2.818	0.448	2.908	0.445	1.083	0.402	0.946	0.329	2.943	0.68	1.935	0.593	1.847	0.472	1.813	0.579	2.912	0.502	2.265	0.515	1.526	0.628	2.096	0.593	1.084	0.656	1.191	0.556	1.324	0.58	1.896	0.562	0.66	0.578	0.669	0.513
0.976	0.597	0.746	0.583	3.578	0.621	3.315	0.563	2.742	0.515	0.929	0.579	0.965	0.526	2.822	0.449	2.913	0.445	1.084	0.402	0.947	0.329	2.947	0.68	1.938	0.592	1.85	0.472	1.816	0.579	2.916	0.504	2.268	0.515	1.529	0.628	2.099	0.593	1.086	0.657	1.193	0.555	1.326	0.581	1.899	0.564	0.662	0.577	0.67	0.513
0.978	0.596	0.747	0.583	3.584	0.624	3.321	0.562	2.746	0.516	0.93	0.58	0.967	0.526	2.827	0.45	2.918	0.444	1.086	0.402	0.949	0.328	2.952	0.681	1.941	0.593	1.853	0.472	1.819	0.579	2.921	0.507	2.272	0.516	1.532	0.628	2.103	0.595	1.088	0.656	1.195	0.555	1.329	0.582	1.902	0.566	0.663	0.576	0.671	0.514
0.979	0.596	0.749	0.582	3.59	0.625	3.326	0.563	2.751	0.517	0.932	0.58	0.968	0.526	2.832	0.45	2.923	0.444	1.088	0.402	0.951	0.328	2.957	0.681	1.944	0.593	1.856	0.472	1.822	0.579	2.926	0.51	2.276	0.516	1.534	0.629	2.106	0.596	1.089	0.655	1.197	0.554	1.331	0.583	1.906	0.568	0.664	0.575	0.673	0.514
0.981	0.596	0.75	0.582	3.596	0.627	3.332	0.563	2.755	0.518	0.933	0.58	0.97	0.527	2.836	0.451	2.927	0.444	1.09	0.402	0.952	0.328	2.962	0.681	1.948	0.592	1.859	0.471	1.825	0.579	2.931	0.512	2.28	0.516	1.537	0.63	2.11	0.596	1.091	0.654	1.199	0.553	1.333	0.584	1.909	0.568	0.665	0.574	0.674	0.515
0.983	0.596	0.751	0.581	3.602	0.629	3.337	0.563	2.76	0.519	0.935	0.58	0.972	0.527	2.841	0.452	2.932	0.445	1.092	0.402	0.954	0.328	2.967	0.681	1.951	0.592	1.862	0.471	1.828	0.578	2.936	0.515	2.283	0.517	1.539	0.631	2.113	0.596	1.093	0.652	1.201	0.553	1.335	0.584	1.912	0.568	0.666	0.573	0.675	0.515
0.984	0.596	0.752	0.581	3.608	0.631	3.343	0.564	2.765	0.519	0.936	0.581	0.973	0.527	2.846	0.453	2.937	0.445	1.093	0.402	0.955	0.328	2.972	0.681	1.954	0.592	1.866	0.47	1.831	0.578	2.941	0.518	2.287	0.517	1.542	0.631	2.117	0.596	1.095	0.65	1.203	0.552	1.337	0.584	1.915	0.569	0.667	0.572	0.676	0.515
0.986	0.595	0.754	0.58	3.614	0.632	3.348	0.564	2.769	0.52	0.938	0.581	0.975	0.528	2.85	0.454	2.942	0.445	1.095	0.402	0.957	0.328	2.977	0.682	1.957	0.591	1.869	0.47	1.834	0.578	2.945	0.521	2.291	0.518	1.544	0.632	2.12	0.596	1.097	0.648	1.205	0.552	1.34	0.585	1.918	0.57	0.668	0.572	0.677	0.516
0.988	0.595	0.755	0.58	3.62	0.634	3.354	0.565	2.774	0.521	0.939	0.582	0.976	0.528	2.855	0.456	2.947	0.445	1.097	0.402	0.958	0.328	2.982	0.682	1.96	0.59	1.872	0.469	1.837	0.578	2.95	0.524	2.295	0.518	1.547	0.633	2.124	0.596	1.098	0.648	1.207	0.551	1.342	0.587	1.921	0.571	0.669	0.572	0.678	0.517
0.989	0.595	0.756	0.579	3.626	0.636	3.359	0.565	2.778	0.522	0.941	0.582	0.978	0.528	2.86	0.457	2.952	0.445	1.099	0.402	0.96	0.328	2.986	0.682	1.964	0.59	1.875	0.469	1.84	0.578	2.955	0.528	2.298	0.519	1.549	0.634	2.127	0.596	1.1	0.647	1.209	0.55	1.344	0.59	1.924	0.573	0.67	0.573	0.679	0.518
0.991	0.595	0.757	0.579	3.632	0.638	3.365	0.565	2.783	0.523	0.943	0.582	0.98	0.528	2.864	0.458	2.956	0.446	1.101	0.402	0.962	0.328	2.991	0.682	1.967	0.589	1.878	0.468	1.843	0.578	2.96	0.531	2.302	0.52	1.552	0.635	2.131	0.597	1.102	0.646	1.211	0.55	1.346	0.593	1.928	0.573	0.671	0.573	0.68	0.518
0.992	0.594	0.759	0.579	3.638	0.639	3.37	0.566	2.787	0.524	0.944	0.583	0.981	0.528	2.869	0.459	2.961	0.446	1.102	0.402	0.963	0.328	2.996	0.683	1.97	0.588	1.881	0.467	1.846	0.578	2.965	0.534	2.306	0.52	1.554	0.635	2.134	0.597	1.104	0.646	1.213	0.55	1.348	0.594	1.931	0.574	0.672	0.574	0.681	0.519
0.994	0.594	0.76	0.578	3.643	0.64	3.376	0.566	2.792	0.525	0.946	0.583	0.983	0.528	2.874	0.46	2.966	0.447	1.104	0.402	0.965	0.328	3.001	0.684	1.973	0.587	1.884	0.467	1.849	0.578	2.969	0.537	2.31	0.521	1.557	0.636	2.137	0.598	1.106	0.646	1.215	0.55	1.35	0.595	1.934	0.575	0.674	0.574	0.683	0.519
0.996	0.593	0.761	0.578	3.649	0.64	3.381	0.565	2.796	0.526	0.947	0.583	0.984	0.529	2.878	0.46	2.971	0.448	1.106	0.402	0.966	0.328	3.006	0.684	1.976	0.586	1.887	0.466	1.852	0.578	2.974	0.54	2.313	0.521	1.559	0.637	2.141	0.599	1.107	0.646	1.217	0.549	1.353	0.596	1.937	0.576	0.675	0.575	0.684	0.52
0.997	0.593	0.762	0.578	3.655	0.641	3.387	0.563	2.801	0.527	0.949	0.583	0.986	0.529	2.883	0.461	2.976	0.448	1.108	0.402	0.968	0.328	3.011	0.685	1.98	0.586	1.89	0.466	1.855	0.578	2.979	0.542	2.317	0.522	1.562	0.638	2.144	0.599	1.109	0.646	1.218	0.549	1.355	0.597	1.94	0.577	0.676	0.575	0.685	0.52
0.999	0.593	0.763	0.577	3.661	0.641	3.392	0.562	2.805	0.528	0.95	0.584	0.987	0.529	2.888	0.462	2.98	0.449	1.11	0.401	0.969	0.328	3.016	0.685	1.983	0.585	1.893	0.465	1.858	0.578	2.984	0.545	2.321	0.523	1.564	0.638	2.148	0.599	1.111	0.644	1.22	0.549	1.357	0.599	1.943	0.578	0.677	0.575	0.686	0.521
1	0.593	0.765	0.577	3.667	0.641	3.398	0.561	2.81	0.529	0.952	0.584	0.989	0.529	2.892	0.463	2.985	0.45	1.111	0.401	0.971	0.329	3.021	0.686	1.986	0.584	1.896	0.464	1.861	0.578	2.989	0.547	2.325	0.524	1.567	0.638	2.151	0.6	1.113	0.642	1.222	0.548	1.359	0.6	1.946	0.578	0.678	0.575	0.687	0.521
1.002	0.592	0.766	0.576	3.673	0.641	3.403	0.561	2.814	0.53	0.953	0.584	0.991	0.529	2.897	0.464	2.99	0.451	1.113	0.401	0.973	0.329	3.026	0.686	1.989	0.583	1.899	0.463	1.864	0.578	2.994	0.55	2.328	0.524	1.57	0.639	2.155	0.601	1.115	0.64	1.224	0.548	1.361	0.602	1.95	0.578	0.679	0.575	0.688	0.522
1.004	0.592	0.767	0.576	3.679	0.641	3.408	0.56	2.819	0.53	0.955	0.585	0.992	0.529	2.902	0.464	2.995	0.451	1.115	0.401	0.974	0.329	3.03	0.686	1.993	0.582	1.902	0.463	1.867	0.578	2.998	0.553	2.332	0.525	1.572	0.639	2.158	0.6	1.116	0.64	1.226	0.548	1.364	0.603	1.953	0.578	0.68	0.575	0.689	0.523
1.005	0.592	0.768	0.576	3.685	0.643	3.414	0.56	2.824	0.531	0.956	0.585	0.994	0.529	2.906	0.465	3	0.451	1.117	0.401	0.976	0.329	3.035	0.687	1.996	0.581	1.905	0.462	1.87	0.578	3.003	0.555	2.336	0.525	1.575	0.64	2.162	0.6	1.118	0.639	1.228	0.548	1.366	0.604	1.956	0.578	0.681	0.575	0.69	0.523
1.007	0.591	0.77	0.575	3.691	0.644	3.419	0.56	2.828	0.532	0.958	0.585	0.995	0.529	2.911	0.465	3.005	0.452	1.119	0.402	0.977	0.329	3.04	0.687	1.999	0.58	1.908	0.46	1.874	0.578	3.008	0.557	2.34	0.526	1.577	0.64	2.165	0.6	1.12	0.638	1.23	0.548	1.368	0.605	1.959	0.578	0.682	0.574	0.691	0.524
1.009	0.591	0.771	0.575	3.697	0.645	3.425	0.559	2.833	0.533	0.959	0.585	0.997	0.529	2.916	0.465	3.009	0.452	1.12	0.402	0.979	0.329	3.045	0.687	2.002	0.579	1.911	0.46	1.877	0.577	3.013	0.559	2.343	0.527	1.58	0.641	2.169	0.599	1.122	0.637	1.232	0.548	1.37	0.606	1.962	0.579	0.683	0.574	0.693	0.525
1.01	0.59	0.772	0.574	3.703	0.646	3.43	0.558	2.837	0.533	0.961	0.585	0.999	0.529	2.921	0.465	3.014	0.452	1.122	0.402	0.98	0.329	3.05	0.687	2.005	0.578	1.915	0.459	1.88	0.577	3.018	0.561	2.347	0.527	1.582	0.641	2.172	0.599	1.124	0.636	1.234	0.548	1.372	0.606	1.965	0.58	0.685	0.574	0.694	0.526
1.012	0.59	0.773	0.574	3.709	0.648	3.436	0.557	2.842	0.534	0.963	0.585	1	0.529	2.925	0.466	3.019	0.453	1.124	0.402	0.982	0.329	3.055	0.687	2.009	0.578	1.918	0.459	1.883	0.576	3.023	0.563	2.351	0.528	1.585	0.641	2.176	0.599	1.125	0.636	1.236	0.548	1.375	0.607	1.968	0.582	0.686	0.575	0.695	0.526
1.013	0.59	0.775	0.573	3.715	0.648	3.441	0.557	2.846	0.534	0.964	0.586	1.002	0.529	2.93	0.466	3.024	0.454	1.126	0.402	0.984	0.33	3.06	0.687	2.012	0.577	1.921	0.458	1.886	0.576	3.027	0.566	2.355	0.528	1.587	0.642	2.179	0.6	1.127	0.635	1.238	0.548	1.377	0.607	1.972	0.584	0.687	0.575	0.696	0.527
1.015	0.59	0.776	0.571	3.72	0.65	3.447	0.556	2.851	0.535	0.966	0.586	1.003	0.529	2.935	0.467	3.029	0.455	1.128	0.402	0.985	0.33	3.065	0.687	2.015	0.576	1.924	0.457	1.889	0.576	3.032	0.568	2.359	0.529	1.59	0.642	2.183	0.601	1.129	0.634	1.24	0.548	1.379	0.607	1.975	0.586	0.688	0.575	0.697	0.527
1.017	0.59	0.777	0.57	3.726	0.65	3.452	0.556	2.855	0.535	0.967	0.586	1.005	0.529	2.939	0.469	3.034	0.456	1.129	0.402	0.987	0.33	3.069	0.686	2.018	0.576	1.927	0.456	1.892	0.575	3.037	0.57	2.362	0.53	1.592	0.642	2.186	0.603	1.131	0.633	1.242	0.549	1.381	0.606	1.978	0.587	0.689	0.575	0.698	0.528
1.018	0.59	0.778	0.569	3.732	0.651	3.458	0.556	2.86	0.536	0.969	0.586	1.007	0.529	2.944	0.47	3.038	0.457	1.131	0.402	0.988	0.33	3.074	0.686	2.021	0.575	1.93	0.456	1.895	0.574	3.042	0.572	2.366	0.531	1.595	0.642	2.19	0.604	1.133	0.633	1.244	0.549	1.383	0.605	1.981	0.588	0.69	0.575	0.699	0.528
1.02	0.589	0.78	0.568	3.738	0.653	3.463	0.555	2.864	0.536	0.97	0.586	1.008	0.529	2.949	0.471	3.043	0.457	1.133	0.402	0.99	0.331	3.079	0.685	2.025	0.575	1.933	0.455	1.898	0.574	3.047	0.575	2.37	0.531	1.597	0.642	2.193	0.604	1.134	0.633	1.246	0.549	1.386	0.605	1.984	0.589	0.691	0.576	0.7	0.529
1.022	0.589	0.781	0.568	3.744	0.654	3.469	0.554	2.869	0.537	0.972	0.586	1.01	0.529	2.953	0.472	3.048	0.457	1.135	0.403	0.991	0.331	3.084	0.685	2.028	0.575	1.936	0.454	1.901	0.573	3.052	0.577	2.374	0.532	1.6	0.642	2.197	0.605	1.136	0.632	1.248	0.549	1.388	0.605	1.987	0.592	0.692	0.576	0.701	0.529
1.023	0.589	0.782	0.568	3.75	0.655	3.474	0.554	2.873	0.537	0.973	0.586	1.011	0.53	2.958	0.473	3.053	0.458	1.137	0.403	0.993	0.331	3.089	0.684	2.031	0.574	1.939	0.453	1.904	0.572	3.056	0.58	2.377	0.533	1.602	0.642	2.2	0.605	1.138	0.632	1.25	0.549	1.39	0.604	1.99	0.594	0.693	0.576	0.703	0.53
1.025	0.589	0.783	0.568	3.756	0.656	3.48	0.555	2.878	0.538	0.975	0.586	1.013	0.53	2.963	0.475	3.058	0.459	1.138	0.403	0.995	0.331	3.094	0.683	2.034	0.574	1.942	0.452	1.907	0.571	3.061	0.582	2.381	0.534	1.605	0.642	2.204	0.605	1.14	0.631	1.252	0.549	1.392	0.603	1.994	0.595	0.694	0.577	0.704	0.53
1.026	0.588	0.784	0.569	3.762	0.656	3.485	0.555	2.883	0.538	0.976	0.586	1.015	0.53	2.967	0.475	3.062	0.46	1.14	0.403	0.996	0.332	3.099	0.682	2.037	0.573	1.945	0.451	1.91	0.571	3.066	0.585	2.385	0.534	1.608	0.642	2.207	0.606	1.142	0.631	1.254	0.55	1.394	0.602	1.997	0.595	0.695	0.577	0.705	0.531
1.028	0.588	0.786	0.569	3.768	0.657	3.491	0.556	2.887	0.539	0.978	0.586	1.016	0.53	2.972	0.476	3.067	0.461	1.142	0.404	0.998	0.332	3.104	0.682	2.041	0.573	1.948	0.45	1.913	0.571	3.071	0.587	2.389	0.535	1.61	0.642	2.21	0.607	1.143	0.631	1.256	0.55	1.397	0.601	2	0.596	0.697	0.578	0.706	0.532
1.03	0.587	0.787	0.569	3.774	0.658	3.496	0.557	2.892	0.539	0.979	0.586	1.018	0.53	2.977	0.476	3.072	0.461	1.144	0.405	0.999	0.332	3.108	0.681	2.044	0.573	1.951	0.449	1.916	0.57	3.076	0.589	2.392	0.536	1.613	0.642	2.214	0.608	1.145	0.63	1.258	0.551	1.399	0.6	2.003	0.596	0.698	0.578	0.707	0.532
1.031	0.587	0.788	0.569	3.78	0.659	3.502	0.557	2.896	0.539	0.981	0.586	1.019	0.53	2.981	0.476	3.077	0.462	1.146	0.405	1.001	0.333	3.113	0.68	2.047	0.572	1.954	0.448	1.919	0.569	3.081	0.592	2.396	0.536	1.615	0.641	2.217	0.609	1.147	0.63	1.26	0.552	1.401	0.599	2.006	0.597	0.699	0.579	0.708	0.532
1.033	0.587	0.789	0.569	3.786	0.661	3.507	0.558	2.901	0.54	0.983	0.586	1.021	0.53	2.986	0.477	3.082	0.463	1.147	0.405	1.002	0.333	3.118	0.679	2.05	0.571	1.957	0.447	1.922	0.569	3.085	0.592	2.4	0.537	1.618	0.641	2.221	0.611	1.149	0.63	1.262	0.552	1.403	0.598	2.009	0.599	0.7	0.579	0.709	0.533
1.034	0.586	0.791	0.57	3.792	0.662	3.513	0.56	2.905	0.54	0.984	0.586	1.023	0.53	2.991	0.476	3.087	0.464	1.149	0.405	1.004	0.333	3.123	0.678	2.053	0.571	1.96	0.446	1.925	0.568	3.09	0.594	2.404	0.538	1.62	0.64	2.224	0.612	1.151	0.63	1.264	0.553	1.405	0.597	2.012	0.601	0.701	0.58	0.71	0.533
1.036	0.586	0.792	0.57	3.797	0.663	3.518	0.562	2.91	0.54	0.986	0.586	1.024	0.53	2.995	0.474	3.091	0.465	1.151	0.406	1.006	0.334	3.128	0.677	2.057	0.571	1.964	0.445	1.928	0.568	3.095	0.595	2.407	0.539	1.623	0.64	2.228	0.614	1.152	0.63	1.266	0.554	1.408	0.596	2.016	0.603	0.702	0.581	0.711	0.534
1.038	0.586	0.793	0.569	3.803	0.664	3.524	0.563	2.914	0.54	0.987	0.585	1.026	0.53	3	0.473	3.096	0.467	1.153	0.406	1.007	0.334	3.133	0.676	2.06	0.57	1.967	0.444	1.931	0.568	3.1	0.596	2.411	0.539	1.625	0.64	2.231	0.615	1.154	0.629	1.268	0.554	1.41	0.595	2.019	0.605	0.703	0.582	0.713	0.535
1.039	0.585	0.794	0.569	3.809	0.665	3.529	0.563	2.919	0.54	0.989	0.585	1.027	0.53	3.005	0.471	3.101	0.468	1.155	0.406	1.009	0.334	3.138	0.675	2.063	0.57	1.97	0.444	1.934	0.568	3.105	0.597	2.415	0.54	1.628	0.639	2.235	0.617	1.156	0.63	1.27	0.555	1.412	0.594	2.022	0.606	0.704	0.583	0.714	0.535
1.041	0.585	0.796	0.568	3.815	0.666	3.535	0.563	2.923	0.54	0.99	0.585	1.029	0.53	3.009	0.471	3.106	0.469	1.156	0.406	1.01	0.335	3.143	0.674	2.066	0.569	1.973	0.444	1.937	0.568	3.11	0.599	2.419	0.54	1.63	0.639	2.238	0.619	1.158	0.63	1.272	0.556	1.414	0.593	2.025	0.607	0.705	0.584	0.715	0.535
1.043	0.584	0.797	0.568	3.821	0.666	3.54	0.563	2.928	0.54	0.992	0.585	1.031	0.53	3.014	0.472	3.111	0.471	1.158	0.407	1.012	0.335	3.148	0.672	2.07	0.569	1.976	0.443	1.94	0.568	3.114	0.599	2.422	0.541	1.633	0.638	2.242	0.62	1.16	0.63	1.274	0.557	1.416	0.592	2.028	0.607	0.706	0.584	0.716	0.536
1.044	0.584	0.798	0.568	3.827	0.665	3.546	0.563	2.932	0.54	0.993	0.585	1.032	0.53	3.019	0.472	3.116	0.472	1.16	0.407	1.013	0.335	3.152	0.672	2.073	0.568	1.979	0.442	1.943	0.567	3.119	0.601	2.426	0.541	1.635	0.637	2.245	0.621	1.161	0.63	1.276	0.558	1.419	0.591	2.031	0.606	0.708	0.585	0.717	0.536
1.046	0.583	0.799	0.568	3.833	0.665	3.551	0.563	2.937	0.54	0.995	0.585	1.034	0.53	3.023	0.471	3.12	0.474	1.162	0.408	1.015	0.335	3.157	0.671	2.076	0.568	1.982	0.441	1.946	0.567	3.124	0.601	2.43	0.541	1.638	0.637	2.249	0.623	1.163	0.63	1.278	0.558	1.421	0.591	2.034	0.606	0.709	0.586	0.718	0.536
1.047	0.582	0.801	0.568	3.839	0.666	3.557	0.562	2.942	0.54	0.996	0.585	1.035	0.53	3.028	0.47	3.125	0.475	1.163	0.408	1.017	0.336	3.162	0.67	2.079	0.567	1.985	0.441	1.949	0.567	3.129	0.603	2.434	0.542	1.64	0.636	2.252	0.625	1.165	0.631	1.28	0.56	1.423	0.59	2.038	0.605	0.71	0.586	0.719	0.536
1.049	0.581	0.802	0.567	3.845	0.666	3.562	0.562	2.946	0.54	0.998	0.585	1.037	0.53	3.033	0.468	3.13	0.476	1.165	0.408	1.018	0.336	3.167	0.668	2.082	0.567	1.988	0.44	1.952	0.566	3.134	0.604	2.437	0.542	1.643	0.636	2.256	0.626	1.167	0.631	1.282	0.56	1.425	0.589	2.041	0.605	0.711	0.587	0.72	0.536
1.051	0.581	0.803	0.567	3.851	0.666	3.568	0.561	2.951	0.54	0.999	0.585	1.039	0.531	3.037	0.467	3.135	0.477	1.167	0.409	1.02	0.337	3.172	0.668	2.086	0.566	1.991	0.44	1.955	0.565	3.138	0.607	2.441	0.542	1.645	0.635	2.259	0.628	1.169	0.632	1.284	0.561	1.427	0.589	2.044	0.605	0.712	0.588	0.721	0.536
1.052	0.58	0.804	0.567	3.857	0.664	3.573	0.56	2.955	0.54	1.001	0.585	1.04	0.531	3.042	0.466	3.14	0.477	1.169	0.409	1.021	0.337	3.177	0.666	2.089	0.566	1.994	0.439	1.958	0.564	3.143	0.609	2.445	0.543	1.648	0.634	2.263	0.629	1.17	0.632	1.286	0.562	1.43	0.589	2.047	0.606	0.713	0.588	0.723	0.537
1.054	0.58	0.805	0.567	3.863	0.662	3.579	0.56	2.96	0.54	1.003	0.585	1.042	0.531	3.047	0.465	3.144	0.478	1.171	0.41	1.023	0.338	3.182	0.665	2.092	0.565	1.997	0.439	1.961	0.563	3.148	0.611	2.449	0.543	1.651	0.634	2.266	0.63	1.172	0.632	1.288	0.562	1.432	0.588	2.05	0.605	0.714	0.59	0.724	0.537
1.055	0.579	0.807	0.566	3.869	0.659	3.584	0.56	2.964	0.54	1.004	0.584	1.043	0.531	3.051	0.464	3.149	0.478	1.172	0.41	1.024	0.338	3.187	0.664	2.095	0.564	2	0.438	1.964	0.562	3.153	0.613	2.452	0.543	1.653	0.633	2.27	0.632	1.174	0.633	1.29	0.563	1.434	0.587	2.053	0.604	0.715	0.591	0.725	0.537
1.057	0.579	0.808	0.566	3.874	0.657	3.59	0.56	2.969	0.54	1.006	0.584	1.045	0.531	3.056	0.462	3.154	0.478	1.174	0.411	1.026	0.339	3.191	0.663	2.098	0.563	2.003	0.438	1.967	0.561	3.158	0.615	2.456	0.543	1.656	0.632	2.273	0.634	1.176	0.633	1.292	0.563	1.436	0.587	2.056	0.603	0.716	0.591	0.726	0.538
1.059	0.578	0.809	0.566	3.88	0.655	3.595	0.56	2.973	0.54	1.007	0.584	1.047	0.531	3.061	0.461	3.159	0.479	1.176	0.411	1.027	0.339	3.196	0.662	2.102	0.563	2.006	0.438	1.97	0.561	3.163	0.617	2.46	0.544	1.658	0.631	2.276	0.635	1.178	0.633	1.294	0.564	1.438	0.586	2.06	0.601	0.717	0.592	0.727	0.538
1.06	0.578	0.81	0.565	3.886	0.652	3.601	0.561	2.978	0.54	1.009	0.584	1.048	0.531	3.065	0.459	3.164	0.479	1.178	0.412	1.029	0.34	3.201	0.66	2.105	0.562	2.009	0.438	1.973	0.56	3.167	0.618	2.464	0.544	1.661	0.631	2.28	0.636	1.179	0.634	1.296	0.565	1.441	0.585	2.063	0.601	0.718	0.593	0.728	0.538
1.062	0.577	0.812	0.565	3.892	0.651	3.606	0.562	2.982	0.54	1.01	0.584	1.05	0.531	3.07	0.458	3.169	0.48	1.18	0.412	1.031	0.34	3.206	0.659	2.108	0.561	2.013	0.438	1.976	0.56	3.172	0.619	2.467	0.544	1.663	0.629	2.283	0.636	1.181	0.635	1.297	0.566	1.443	0.585	2.066	0.601	0.72	0.593	0.729	0.538
1.064	0.577	0.813	0.565	3.898	0.648	3.612	0.563	2.987	0.54	1.012	0.584	1.051	0.531	3.075	0.456	3.173	0.481	1.181	0.413	1.032	0.341	3.211	0.658	2.111	0.56	2.016	0.438	1.979	0.559	3.177	0.62	2.471	0.544	1.666	0.628	2.287	0.637	1.183	0.635	1.299	0.567	1.445	0.583	2.069	0.6	0.721	0.593	0.73	0.539
1.065	0.577	0.814	0.565	3.904	0.648	3.617	0.564	2.991	0.54	1.013	0.584	1.053	0.531	3.079	0.456	3.178	0.483	1.183	0.413	1.034	0.341	3.216	0.657	2.114	0.559	2.019	0.438	1.982	0.557	3.182	0.62	2.475	0.545	1.668	0.627	2.29	0.637	1.185	0.636	1.301	0.567	1.447	0.582	2.072	0.598	0.722	0.594	0.731	0.539
1.067	0.576	0.815	0.564	3.91	0.648	3.623	0.565	2.996	0.539	1.015	0.584	1.055	0.531	3.084	0.455	3.183	0.484	1.185	0.413	1.035	0.342	3.221	0.656	2.118	0.558	2.022	0.438	1.985	0.556	3.187	0.62	2.479	0.545	1.671	0.626	2.294	0.636	1.187	0.637	1.303	0.568	1.449	0.581	2.075	0.596	0.723	0.594	0.733	0.539
1.068	0.576	0.817	0.564	3.916	0.648	3.628	0.565	3.001	0.539	1.016	0.583	1.056	0.531	3.089	0.454	3.188	0.485	1.187	0.413	1.037	0.342	3.226	0.655	2.121	0.558	2.025	0.437	1.988	0.555	3.192	0.62	2.482	0.545	1.673	0.626	2.297	0.636	1.188	0.637	1.305	0.568	1.452	0.58	2.078	0.596	0.724	0.594	0.734	0.539
1.07	0.575	0.818	0.564	3.922	0.649	3.634	0.566	3.005	0.539	1.018	0.583	1.058	0.53	3.093	0.452	3.193	0.486	1.189	0.414	1.038	0.343	3.23	0.653	2.124	0.557	2.028	0.438	1.991	0.553	3.196	0.619	2.486	0.546	1.676	0.625	2.301	0.635	1.19	0.638	1.307	0.569	1.454	0.579	2.082	0.595	0.725	0.594	0.735	0.539
1.072	0.575	0.819	0.564	3.928	0.65	3.639	0.567	3.01	0.538	1.019	0.583	1.059	0.53	3.098	0.452	3.198	0.487	1.19	0.415	1.04	0.343	3.235	0.652	2.127	0.556	2.031	0.438	1.994	0.552	3.201	0.619	2.49	0.546	1.678	0.624	2.304	0.634	1.192	0.639	1.309	0.57	1.456	0.579	2.085	0.595	0.726	0.594	0.736	0.54
1.073	0.574	0.82	0.564	3.934	0.651	3.645	0.567	3.014	0.538	1.021	0.583	1.061	0.53	3.103	0.451	3.202	0.488	1.192	0.415	1.042	0.344	3.24	0.65	2.13	0.556	2.034	0.438	1.997	0.55	3.206	0.618	2.494	0.546	1.681	0.623	2.308	0.632	1.194	0.639	1.311	0.571	1.458	0.578	2.088	0.595	0.727	0.594	0.737	0.54
1.075	0.574	0.822	0.563	3.94	0.653	3.65	0.567	3.019	0.537	1.022	0.583	1.063	0.53	3.107	0.449	3.207	0.489	1.194	0.416	1.043	0.344	3.245	0.65	2.134	0.555	2.037	0.438	2	0.548	3.211	0.617	2.497	0.546	1.683	0.622	2.311	0.631	1.196	0.64	1.313	0.572	1.46	0.577	2.091	0.595	0.728	0.594	0.738	0.54
1.076	0.573	0.823	0.563	3.946	0.653	3.655	0.566	3.023	0.536	1.024	0.583	1.064	0.53	3.112	0.448	3.212	0.489	1.196	0.416	1.045	0.345	3.25	0.648	2.137	0.555	2.04	0.438	2.003	0.546	3.216	0.616	2.501	0.546	1.686	0.621	2.315	0.63	1.197	0.641	1.315	0.573	1.462	0.576	2.094	0.594	0.729	0.595	0.739	0.541
1.078	0.573	0.824	0.562	3.952	0.652	3.661	0.565	3.028	0.535	1.026	0.583	1.066	0.53	3.117	0.445	3.217	0.489	1.198	0.416	1.046	0.345	3.255	0.647	2.14	0.554	2.043	0.439	2.006	0.544	3.221	0.616	2.505	0.546	1.689	0.62	2.318	0.628	1.199	0.641	1.317	0.574	1.465	0.576	2.097	0.593	0.731	0.595	0.74	0.541
1.08	0.572	0.825	0.562	3.957	0.653	3.666	0.564	3.032	0.535	1.027	0.582	1.067	0.53	3.121	0.444	3.222	0.49	1.199	0.416	1.048	0.346	3.26	0.645	2.143	0.554	2.046	0.439	2.009	0.543	3.225	0.615	2.509	0.546	1.691	0.619	2.322	0.627	1.201	0.642	1.319	0.574	1.467	0.576	2.1	0.591	0.732	0.596	0.741	0.541
1.081	0.571	0.826	0.562	3.963	0.653	3.672	0.565	3.037	0.534	1.029	0.582	1.069	0.53	3.126	0.442	3.226	0.491	1.201	0.416	1.049	0.346	3.265	0.644	2.147	0.553	2.049	0.44	2.012	0.541	3.23	0.615	2.512	0.546	1.694	0.618	2.325	0.626	1.203	0.642	1.321	0.575	1.469	0.576	2.104	0.589	0.733	0.596	0.743	0.542
1.083	0.57	0.828	0.562	3.969	0.652	3.677	0.565	3.041	0.534	1.03	0.582	1.071	0.53	3.131	0.441	3.231	0.492	1.203	0.417	1.051	0.347	3.27	0.642	2.15	0.553	2.052	0.44	2.015	0.54	3.235	0.615	2.516	0.546	1.696	0.618	2.329	0.625	1.205	0.643	1.323	0.575	1.471	0.576	2.107	0.589	0.734	0.596	0.744	0.542
1.085	0.57	0.829	0.561	3.975	0.65	3.683	0.565	3.046	0.533	1.032	0.582	1.072	0.53	3.135	0.439	3.236	0.493	1.205	0.417	1.053	0.348	3.274	0.641	2.153	0.553	2.055	0.441	2.018	0.539	3.24	0.616	2.52	0.546	1.699	0.617	2.332	0.623	1.206	0.643	1.325	0.575	1.473	0.575	2.11	0.591	0.735	0.596	0.745	0.542
1.086	0.569	0.83	0.561	3.981	0.65	3.688	0.564	3.05	0.532	1.033	0.582	1.074	0.53	3.14	0.438	3.241	0.494	1.207	0.417	1.054	0.348	3.279	0.639	2.156	0.553	2.059	0.441	2.021	0.537	3.245	0.616	2.524	0.546	1.701	0.616	2.336	0.622	1.208	0.644	1.327	0.576	1.476	0.574	2.113	0.59	0.736	0.596	0.746	0.543
1.088	0.569	0.831	0.561	3.987	0.651	3.694	0.563	3.055	0.532	1.035	0.582	1.075	0.53	3.145	0.437	3.246	0.494	1.208	0.418	1.056	0.349	3.284	0.638	2.159	0.552	2.062	0.442	2.024	0.536	3.25	0.617	2.528	0.546	1.704	0.615	2.339	0.62	1.21	0.644	1.329	0.577	1.478	0.572	2.116	0.59	0.737	0.595	0.747	0.543
1.089	0.568	0.833	0.561	3.993	0.651	3.699	0.563	3.06	0.53	1.036	0.581	1.077	0.529	3.149	0.436	3.251	0.495	1.21	0.419	1.057	0.35	3.289	0.637	2.163	0.552	2.065	0.442	2.027	0.535	3.254	0.618	2.531	0.546	1.706	0.614	2.343	0.619	1.212	0.645	1.331	0.577	1.48	0.57	2.119	0.589	0.738	0.595	0.748	0.543
1.091	0.567	0.834	0.561	3.999	0.65	3.705	0.563	3.064	0.53	1.038	0.581	1.079	0.529	3.154	0.436	3.255	0.495	1.212	0.419	1.059	0.35	3.294	0.636	2.166	0.551	2.068	0.443	2.03	0.533	3.259	0.618	2.535	0.546	1.709	0.614	2.346	0.618	1.213	0.645	1.333	0.577	1.482	0.567	2.123	0.588	0.739	0.595	0.749	0.543
1.093	0.566	0.835	0.561	4.005	0.649	3.71	0.562	3.069	0.529	1.039	0.581	1.08	0.529	3.159	0.434	3.26	0.495	1.214	0.42	1.06	0.351	3.299	0.633	2.169	0.55	2.071	0.443	2.033	0.532	3.264	0.619	2.539	0.546	1.711	0.613	2.349	0.616	1.215	0.646	1.335	0.577	1.484	0.566	2.126	0.587	0.74	0.595	0.75	0.543
1.094	0.566	0.836	0.56	4.011	0.649	3.716	0.562	3.073	0.529	1.041	0.581	1.082	0.529	3.163	0.432	3.265	0.495	1.216	0.42	1.062	0.352	3.304	0.632	2.172	0.549	2.074	0.444	2.036	0.53	3.269	0.619	2.543	0.546	1.714	0.613	2.353	0.615	1.217	0.646	1.337	0.577	1.487	0.566	2.129	0.582	0.741	0.595	0.751	0.543
1.096	0.565	0.838	0.56	4.017	0.648	3.721	0.562	3.078	0.528	1.042	0.58	1.083	0.529	3.168	0.432	3.27	0.495	1.217	0.421	1.064	0.352	3.309	0.63	2.175	0.548	2.077	0.445	2.039	0.529	3.274	0.62	2.546	0.546	1.716	0.612	2.356	0.613	1.219	0.647	1.339	0.577	1.489	0.565	2.132	0.579	0.743	0.595	0.753	0.543
1.097	0.564	0.839	0.56	4.023	0.647	3.727	0.563	3.082	0.527	1.044	0.58	1.085	0.529	3.173	0.431	3.275	0.495	1.219	0.421	1.065	0.353	3.313	0.629	2.179	0.547	2.08	0.446	2.042	0.527	3.279	0.62	2.55	0.546	1.719	0.612	2.36	0.612	1.221	0.647	1.341	0.578	1.491	0.563	2.135	0.579	0.744	0.595	0.754	0.543
1.099	0.563	0.84	0.559	4.029	0.646	3.732	0.563	3.087	0.526	1.046	0.58	1.087	0.529	3.178	0.429	3.279	0.496	1.221	0.422	1.067	0.354	3.318	0.627	2.182	0.546	2.083	0.448	2.045	0.526	3.283	0.62	2.554	0.546	1.721	0.611	2.363	0.611	1.222	0.647	1.343	0.578	1.493	0.562	2.138	0.578	0.745	0.595	0.755	0.543
1.101	0.563	0.841	0.559	4.034	0.646	3.738	0.564	3.091	0.525	1.047	0.579	1.088	0.529	3.182	0.428	3.284	0.496	1.223	0.423	1.068	0.354	3.323	0.625	2.185	0.545	2.086	0.448	2.048	0.525	3.288	0.621	2.558	0.546	1.724	0.61	2.367	0.61	1.224	0.648	1.345	0.578	1.495	0.561	2.141	0.577	0.746	0.595	0.756	0.543
1.102	0.562	0.843	0.559	4.04	0.646	3.743	0.564	3.096	0.525	1.049	0.579	1.09	0.528	3.187	0.425	3.289	0.496	1.225	0.423	1.07	0.355	3.328	0.623	2.188	0.544	2.089	0.45	2.051	0.523	3.293	0.621	2.561	0.546	1.726	0.61	2.37	0.609	1.226	0.648	1.347	0.577	1.498	0.559	2.145	0.576	0.747	0.595	0.757	0.542
1.104	0.561	0.844	0.559	4.046	0.646	3.749	0.564	3.1	0.524	1.05	0.579	1.091	0.528	3.192	0.424	3.294	0.496	1.226	0.424	1.071	0.355	3.333	0.621	2.191	0.543	2.092	0.451	2.054	0.522	3.298	0.621	2.565	0.546	1.729	0.609	2.374	0.608	1.228	0.649	1.349	0.577	1.5	0.558	2.148	0.576	0.748	0.595	0.758	0.541
1.106	0.56	0.845	0.559	4.052	0.646	3.754	0.563	3.105	0.523	1.052	0.578	1.093	0.528	3.196	0.424	3.299	0.496	1.228	0.425	1.073	0.356	3.338	0.621	2.195	0.542	2.095	0.452	2.057	0.521	3.303	0.621	2.569	0.546	1.732	0.608	2.377	0.606	1.23	0.649	1.351	0.577	1.502	0.557	2.151	0.575	0.749	0.595	0.759	0.541
1.107	0.56	0.846	0.559	4.058	0.643	3.76	0.564	3.11	0.522	1.053	0.578	1.095	0.528	3.201	0.423	3.304	0.496	1.23	0.425	1.075	0.357	3.343	0.619	2.198	0.541	2.098	0.453	2.06	0.52	3.307	0.62	2.573	0.546	1.734	0.607	2.381	0.604	1.231	0.649	1.353	0.576	1.504	0.557	2.154	0.574	0.75	0.595	0.76	0.54
1.109	0.559	0.847	0.559	4.064	0.64	3.765	0.564	3.114	0.521	1.055	0.577	1.096	0.527	3.206	0.422	3.308	0.496	1.232	0.426	1.076	0.358	3.348	0.617	2.201	0.54	2.101	0.454	2.063	0.519	3.312	0.62	2.576	0.546	1.737	0.606	2.384	0.603	1.233	0.65	1.355	0.575	1.506	0.556	2.157	0.574	0.751	0.595	0.761	0.539
1.11	0.558	0.849	0.559	4.07	0.634	3.771	0.563	3.119	0.52	1.056	0.577	1.098	0.527	3.21	0.422	3.313	0.496	1.234	0.427	1.078	0.358	3.352	0.615	2.204	0.539	2.104	0.455	2.066	0.518	3.317	0.62	2.58	0.546	1.739	0.605	2.388	0.602	1.235	0.65	1.357	0.574	1.509	0.554	2.16	0.574	0.752	0.594	0.763	0.539
1.112	0.557	0.85	0.56	4.076	0.631	3.776	0.562	3.123	0.519	1.058	0.576	1.099	0.526	3.215	0.422	3.318	0.496	1.235	0.427	1.079	0.359	3.357	0.614	2.208	0.539	2.108	0.457	2.069	0.517	3.322	0.62	2.584	0.545	1.742	0.604	2.391	0.601	1.237	0.651	1.359	0.573	1.511	0.553	2.163	0.574	0.754	0.593	0.764	0.539
1.114	0.556	0.851	0.56	4.082	0.628	3.782	0.561	3.128	0.518	1.059	0.576	1.101	0.526	3.22	0.422	3.323	0.496	1.237	0.428	1.081	0.36	3.362	0.612	2.211	0.538	2.111	0.458	2.072	0.517	3.327	0.62	2.588	0.545	1.744	0.603	2.395	0.6	1.239	0.651	1.361	0.573	1.513	0.553	2.167	0.573	0.755	0.592	0.765	0.539
1.115	0.555	0.852	0.559	4.088	0.624	3.787	0.559	3.132	0.517	1.061	0.576	1.103	0.525	3.224	0.421	3.328	0.495	1.239	0.428	1.082	0.361	3.367	0.611	2.214	0.537	2.114	0.459	2.075	0.516	3.332	0.62	2.591	0.545	1.747	0.602	2.398	0.599	1.24	0.651	1.363	0.571	1.515	0.552	2.17	0.572	0.756	0.592	0.766	0.538
1.117	0.555	0.854	0.559	4.094	0.62	3.793	0.557	3.137	0.516	1.062	0.576	1.104	0.525	3.229	0.42	3.333	0.495	1.241	0.429	1.084	0.362	3.372	0.609	2.217	0.536	2.117	0.461	2.078	0.516	3.336	0.62	2.595	0.545	1.749	0.601	2.402	0.598	1.242	0.651	1.365	0.571	1.517	0.551	2.173	0.572	0.757	0.592	0.767	0.538
1.118	0.554	0.855	0.559	4.1	0.618	3.798	0.556	3.141	0.515	1.064	0.575	1.106	0.524	3.234	0.419	3.337	0.495	1.242	0.429	1.086	0.363	3.377	0.608	2.22	0.535	2.12	0.463	2.081	0.516	3.341	0.62	2.599	0.544	1.752	0.6	2.405	0.597	1.244	0.652	1.367	0.57	1.52	0.549	2.176	0.571	0.758	0.591	0.768	0.538
1.12	0.553	0.856	0.559	4.106	0.616	3.804	0.556	3.146	0.514	1.066	0.575	1.107	0.524	3.238	0.418	3.342	0.495	1.244	0.43	1.087	0.363	3.382	0.606	2.224	0.534	2.123	0.464	2.084	0.515	3.346	0.621	2.603	0.544	1.754	0.599	2.409	0.597	1.246	0.652	1.369	0.569	1.522	0.545	2.179	0.57	0.759	0.591	0.769	0.538
1.122	0.552	0.857	0.559	4.111	0.616	3.809	0.555	3.15	0.513	1.067	0.574	1.109	0.523	3.243	0.418	3.347	0.495	1.246	0.43	1.089	0.364	3.387	0.605	2.227	0.534	2.126	0.465	2.087	0.515	3.351	0.621	2.606	0.543	1.757	0.599	2.412	0.596	1.248	0.652	1.371	0.569	1.524	0.54	2.182	0.57	0.76	0.591	0.77	0.538
1.123	0.552	0.859	0.56	4.117	0.616	3.815	0.554	3.155	0.513	1.069	0.574	1.111	0.523	3.248	0.418	3.352	0.496	1.248	0.431	1.09	0.365	3.392	0.603	2.23	0.532	2.129	0.466	2.09	0.515	3.356	0.621	2.61	0.543	1.759	0.598	2.416	0.595	1.249	0.653	1.373	0.568	1.526	0.537	2.185	0.57	0.761	0.59	0.771	0.539
1.125	0.552	0.86	0.56	4.123	0.614	3.82	0.554	3.159	0.512	1.07	0.573	1.112	0.522	3.252	0.417	3.357	0.496	1.25	0.431	1.092	0.366	3.396	0.602	2.233	0.531	2.132	0.467	2.093	0.515	3.361	0.62	2.614	0.542	1.762	0.597	2.419	0.593	1.251	0.653	1.375	0.567	1.528	0.537	2.189	0.567	0.762	0.591	0.772	0.539
1.127	0.551	0.861	0.56	4.129	0.613	3.826	0.553	3.164	0.511	1.072	0.573	1.114	0.522	3.257	0.416	3.361	0.496	1.251	0.432	1.093	0.366	3.401	0.6	2.236	0.53	2.135	0.468	2.096	0.515	3.365	0.619	2.618	0.542	1.764	0.595	2.422	0.59	1.253	0.654	1.376	0.567	1.531	0.536	2.192	0.567	0.763	0.591	0.774	0.539
1.128	0.55	0.862	0.56	4.135	0.611	3.831	0.553	3.169	0.509	1.073	0.572	1.115	0.521	3.262	0.415	3.366	0.496	1.253	0.432	1.095	0.367	3.406	0.599	2.24	0.528	2.138	0.47	2.099	0.515	3.37	0.618	2.621	0.542	1.767	0.594	2.426	0.586	1.255	0.654	1.378	0.566	1.533	0.536	2.195	0.567	0.764	0.592	0.775	0.539
1.13	0.549	0.864	0.56	4.141	0.609	3.837	0.552	3.173	0.508	1.075	0.571	1.117	0.521	3.266	0.414	3.371	0.496	1.255	0.432	1.097	0.368	3.411	0.597	2.243	0.527	2.141	0.471	2.102	0.515	3.375	0.617	2.625	0.541	1.77	0.594	2.429	0.587	1.257	0.654	1.38	0.566	1.535	0.536	2.198	0.568	0.766	0.591	0.776	0.539
1.131	0.549	0.865	0.56	4.147	0.606	3.842	0.552	3.178	0.507	1.076	0.571	1.119	0.52	3.271	0.414	3.376	0.496	1.257	0.433	1.098	0.369	3.416	0.596	2.246	0.526	2.144	0.472	2.105	0.515	3.38	0.615	2.629	0.541	1.772	0.593	2.433	0.588	1.258	0.654	1.382	0.566	1.537	0.536	2.201	0.568	0.767	0.591	0.777	0.539
1.133	0.548	0.866	0.56	4.153	0.604	3.848	0.551	3.182	0.506	1.078	0.57	1.12	0.52	3.276	0.413	3.381	0.496	1.259	0.433	1.1	0.369	3.421	0.595	2.249	0.525	2.147	0.473	2.108	0.514	3.385	0.613	2.633	0.54	1.775	0.592	2.436	0.588	1.26	0.655	1.384	0.566	1.539	0.538	2.204	0.567	0.768	0.59	0.778	0.538
1.135	0.548	0.867	0.56	4.159	0.602	3.853	0.55	3.187	0.505	1.079	0.57	1.122	0.519	3.28	0.414	3.386	0.496	1.26	0.434	1.101	0.37	3.426	0.593	2.252	0.524	2.15	0.474	2.111	0.514	3.39	0.611	2.636	0.54	1.777	0.59	2.44	0.581	1.262	0.655	1.386	0.565	1.542	0.543	2.207	0.566	0.769	0.59	0.779	0.537
1.136	0.547	0.868	0.56	4.165	0.601	3.859	0.549	3.191	0.504	1.081	0.569	1.123	0.519	3.285	0.413	3.39	0.496	1.262	0.434	1.103	0.371	3.431	0.591	2.256	0.523	2.153	0.476	2.114	0.513	3.394	0.609	2.64	0.539	1.78	0.589	2.443	0.579	1.264	0.656	1.388	0.565	1.544	0.543	2.211	0.566	0.77	0.589	0.78	0.537
1.138	0.547	0.87	0.56	4.171	0.6	3.864	0.548	3.196	0.503	1.082	0.569	1.125	0.518	3.29	0.412	3.395	0.496	1.264	0.435	1.104	0.372	3.435	0.59	2.259	0.522	2.157	0.477	2.117	0.512	3.399	0.607	2.644	0.538	1.782	0.588	2.447	0.58	1.266	0.656	1.39	0.565	1.546	0.542	2.214	0.566	0.771	0.589	0.781	0.537
1.139	0.546	0.871	0.56	4.177	0.6	3.87	0.547	3.2	0.502	1.084	0.568	1.127	0.518	3.294	0.411	3.4	0.495	1.266	0.435	1.106	0.372	3.44	0.589	2.262	0.521	2.16	0.478	2.12	0.512	3.404	0.605	2.648	0.537	1.785	0.587	2.45	0.58	1.267	0.657	1.392	0.565	1.548	0.54	2.217	0.564	0.772	0.589	0.782	0.536
1.141	0.545	0.872	0.56	4.183	0.6	3.875	0.546	3.205	0.5	1.086	0.568	1.128	0.518	3.299	0.41	3.405	0.495	1.268	0.435	1.107	0.373	3.445	0.587	2.265	0.52	2.163	0.479	2.123	0.511	3.409	0.603	2.651	0.537	1.787	0.586	2.454	0.581	1.269	0.657	1.394	0.564	1.55	0.539	2.22	0.563	0.773	0.588	0.784	0.536
1.143	0.544	0.873	0.56	4.188	0.598	3.881	0.546	3.209	0.499	1.087	0.567	1.13	0.517	3.304	0.41	3.41	0.495	1.269	0.436	1.109	0.374	3.45	0.586	2.268	0.52	2.166	0.48	2.126	0.511	3.414	0.6	2.655	0.536	1.79	0.585	2.457	0.581	1.271	0.658	1.396	0.564	1.553	0.536	2.223	0.562	0.774	0.588	0.785	0.536
1.144	0.544	0.875	0.56	4.194	0.597	3.886	0.546	3.214	0.498	1.089	0.567	1.131	0.517	3.308	0.41	3.415	0.494	1.271	0.436	1.111	0.375	3.455	0.584	2.272	0.519	2.169	0.481	2.129	0.511	3.419	0.599	2.659	0.536	1.792	0.584	2.461	0.581	1.273	0.658	1.398	0.564	1.555	0.533	2.226	0.562	0.775	0.588	0.786	0.535
1.146	0.543	0.876	0.56	4.2	0.595	3.892	0.544	3.218	0.497	1.09	0.566	1.133	0.516	3.313	0.41	3.419	0.494	1.273	0.436	1.112	0.375	3.46	0.584	2.275	0.519	2.172	0.482	2.132	0.511	3.423	0.598	2.663	0.535	1.795	0.583	2.464	0.58	1.275	0.659	1.4	0.564	1.557	0.532	2.229	0.561	0.777	0.588	0.787	0.535
1.148	0.543	0.877	0.56	4.206	0.593	3.897	0.544	3.223	0.496	1.092	0.566	1.135	0.516	3.318	0.41	3.424	0.494	1.275	0.437	1.114	0.376	3.465	0.582	2.278	0.518	2.175	0.483	2.135	0.511	3.428	0.596	2.666	0.534	1.797	0.581	2.468	0.579	1.276	0.66	1.402	0.564	1.559	0.528	2.233	0.559	0.778	0.588	0.788	0.535
1.149	0.542	0.878	0.559	4.212	0.591	3.902	0.543	3.228	0.495	1.093	0.565	1.136	0.515	3.322	0.411	3.429	0.494	1.277	0.438	1.115	0.377	3.47	0.581	2.281	0.518	2.178	0.484	2.138	0.511	3.433	0.596	2.67	0.533	1.8	0.58	2.471	0.577	1.278	0.66	1.404	0.564	1.561	0.525	2.236	0.559	0.779	0.587	0.789	0.534
1.151	0.542	0.88	0.559	4.218	0.588	3.908	0.542	3.232	0.493	1.095	0.564	1.138	0.515	3.327	0.413	3.434	0.493	1.278	0.438	1.117	0.377	3.474	0.579	2.285	0.517	2.181	0.485	2.141	0.511	3.438	0.595	2.674	0.531	1.802	0.579	2.475	0.574	1.28	0.66	1.406	0.564	1.563	0.523	2.239	0.558	0.78	0.586	0.79	0.534
1.152	0.541	0.881	0.559	4.224	0.584	3.913	0.542	3.237	0.493	1.096	0.564	1.139	0.514	3.332	0.413	3.439	0.493	1.28	0.439	1.118	0.378	3.479	0.578	2.288	0.517	2.184	0.486	2.144	0.511	3.443	0.595	2.678	0.531	1.805	0.578	2.478	0.57	1.282	0.66	1.408	0.564	1.566	0.522	2.242	0.557	0.781	0.585	0.791	0.534
1.154	0.541	0.882	0.559	4.23	0.58	3.919	0.541	3.241	0.492	1.098	0.563	1.141	0.514	3.336	0.415	3.443	0.493	1.282	0.439	1.12	0.379	3.484	0.576	2.291	0.517	2.187	0.487	2.147	0.512	3.447	0.593	2.681	0.53	1.807	0.577	2.482	0.569	1.284	0.661	1.41	0.564	1.568	0.521	2.245	0.555	0.782	0.585	0.792	0.534
1.156	0.54	0.883	0.558	4.236	0.577	3.924	0.54	3.246	0.491	1.099	0.562	1.142	0.513	3.341	0.414	3.448	0.493	1.284	0.44	1.122	0.38	3.489	0.575	2.294	0.517	2.19	0.487	2.15	0.512	3.452	0.592	2.685	0.529	1.81	0.576	2.485	0.567	1.285	0.661	1.412	0.564	1.57	0.52	2.248	0.553	0.783	0.584	0.794	0.535
1.157	0.54	0.885	0.558	4.242	0.573	3.93	0.54	3.25	0.49	1.101	0.562	1.144	0.513	3.346	0.414	3.453	0.493	1.286	0.44	1.123	0.38	3.494	0.573	2.297	0.516	2.193	0.488	2.153	0.512	3.457	0.59	2.689	0.527	1.813	0.574	2.489	0.566	1.287	0.663	1.414	0.564	1.572	0.519	2.251	0.552	0.784	0.584	0.795	0.535
1.159	0.539	0.886	0.558	4.248	0.57	3.935	0.539	3.255	0.489	1.102	0.562	1.146	0.512	3.35	0.414	3.458	0.492	1.287	0.441	1.125	0.381	3.499	0.572	2.301	0.516	2.196	0.489	2.156	0.513	3.462	0.588	2.693	0.526	1.815	0.573	2.492	0.564	1.289	0.664	1.416	0.564	1.574	0.518	2.255	0.552	0.785	0.584	0.796	0.535
1.161	0.538	0.887	0.558	4.254	0.567	3.941	0.538	3.259	0.488	1.104	0.562	1.147	0.511	3.355	0.414	3.463	0.492	1.289	0.441	1.126	0.382	3.504	0.57	2.304	0.517	2.199	0.489	2.159	0.513	3.467	0.585	2.697	0.524	1.818	0.572	2.495	0.563	1.291	0.665	1.418	0.564	1.577	0.517	2.258	0.55	0.786	0.584	0.797	0.535
1.162	0.537	0.888	0.558	4.26	0.563	3.946	0.536	3.264	0.487	1.106	0.561	1.149	0.51	3.36	0.414	3.468	0.492	1.291	0.441	1.128	0.383	3.509	0.568	2.307	0.517	2.202	0.489	2.162	0.513	3.472	0.582	2.7	0.523	1.82	0.571	2.499	0.562	1.293	0.666	1.42	0.564	1.579	0.515	2.261	0.548	0.787	0.584	0.798	0.535
1.164	0.537	0.889	0.558	4.265	0.561	3.952	0.535	3.268	0.486	1.107	0.56	1.15	0.51	3.364	0.414	3.472	0.492	1.293	0.441	1.129	0.383	3.514	0.566	2.31	0.517	2.206	0.49	2.165	0.513	3.476	0.579	2.704	0.522	1.823	0.57	2.502	0.562	1.294	0.667	1.422	0.564	1.581	0.514	2.264	0.549	0.789	0.584	0.799	0.535
1.165	0.537	0.891	0.558	4.271	0.558	3.957	0.534	3.273	0.486	1.109	0.559	1.152	0.509	3.369	0.414	3.477	0.492	1.295	0.442	1.131	0.384	3.518	0.566	2.313	0.518	2.209	0.49	2.168	0.512	3.481	0.576	2.708	0.52	1.825	0.569	2.506	0.559	1.296	0.668	1.424	0.563	1.583	0.513	2.267	0.55	0.79	0.583	0.8	0.535
1.167	0.537	0.892	0.558	4.277	0.555	3.963	0.533	3.277	0.485	1.11	0.559	1.154	0.508	3.374	0.413	3.482	0.491	1.296	0.443	1.133	0.384	3.523	0.564	2.317	0.518	2.212	0.491	2.171	0.512	3.486	0.572	2.712	0.518	1.828	0.567	2.509	0.556	1.298	0.669	1.426	0.563	1.585	0.512	2.27	0.548	0.791	0.583	0.801	0.535
1.169	0.537	0.893	0.558	4.283	0.552	3.968	0.532	3.282	0.484	1.112	0.559	1.155	0.507	3.378	0.413	3.487	0.49	1.298	0.443	1.134	0.385	3.528	0.562	2.32	0.518	2.215	0.491	2.174	0.512	3.491	0.569	2.715	0.517	1.83	0.566	2.513	0.555	1.3	0.67	1.428	0.563	1.588	0.511	2.273	0.546	0.792	0.582	0.802	0.535
1.17	0.537	0.894	0.558	4.289	0.55	3.974	0.531	3.287	0.484	1.113	0.558	1.157	0.507	3.383	0.413	3.492	0.49	1.3	0.444	1.136	0.386	3.533	0.561	2.323	0.519	2.218	0.491	2.177	0.512	3.496	0.565	2.719	0.515	1.833	0.565	2.516	0.553	1.302	0.67	1.43	0.562	1.59	0.51	2.277	0.544	0.793	0.581	0.804	0.535
1.172	0.537	0.896	0.558	4.295	0.549	3.979	0.53	3.291	0.483	1.115	0.557	1.158	0.506	3.388	0.412	3.497	0.489	1.302	0.444	1.137	0.387	3.538	0.56	2.326	0.519	2.221	0.491	2.18	0.512	3.501	0.562	2.723	0.513	1.835	0.564	2.52	0.551	1.303	0.671	1.432	0.561	1.592	0.508	2.28	0.542	0.794	0.581	0.805	0.534
1.173	0.537	0.897	0.558	4.301	0.547	3.985	0.529	3.296	0.482	1.116	0.556	1.16	0.506	3.392	0.412	3.501	0.488	1.304	0.445	1.139	0.387	3.543	0.558	2.329	0.52	2.224	0.491	2.183	0.512	3.505	0.559	2.727	0.512	1.838	0.563	2.523	0.548	1.305	0.672	1.434	0.561	1.594	0.507	2.283	0.541	0.795	0.582	0.806	0.534
1.175	0.538	0.898	0.558	4.307	0.544	3.99	0.528	3.3	0.482	1.118	0.556	1.162	0.505	3.397	0.412	3.506	0.488	1.305	0.445	1.14	0.388	3.548	0.557	2.333	0.52	2.227	0.491	2.186	0.511	3.51	0.556	2.73	0.509	1.84	0.562	2.527	0.548	1.307	0.673	1.436	0.56	1.596	0.505	2.286	0.541	0.796	0.582	0.807	0.534
1.177	0.538	0.899	0.558	4.313	0.541	3.996	0.527	3.305	0.481	1.119	0.555	1.163	0.505	3.402	0.413	3.511	0.487	1.307	0.446	1.142	0.389	3.553	0.556	2.336	0.52	2.23	0.491	2.189	0.511	3.515	0.553	2.734	0.508	1.843	0.56	2.53	0.546	1.309	0.674	1.438	0.56	1.599	0.504	2.289	0.541	0.797	0.582	0.808	0.534
1.178	0.539	0.901	0.558	4.319	0.539	4.001	0.526	3.309	0.481	1.121	0.555	1.165	0.504	3.406	0.411	3.516	0.487	1.309	0.446	1.144	0.39	3.557	0.555	2.339	0.52	2.233	0.491	2.192	0.511	3.52	0.55	2.738	0.506	1.845	0.559	2.534	0.545	1.311	0.675	1.44	0.559	1.601	0.503	2.292	0.54	0.798	0.582	0.809	0.533
1.18	0.539	0.902	0.558	4.325	0.537	4.007	0.524	3.314	0.48	1.122	0.554	1.166	0.504	3.411	0.41	3.521	0.486	1.311	0.447	1.145	0.39	3.562	0.554	2.342	0.521	2.236	0.49	2.195	0.511	3.525	0.548	2.742	0.503	1.848	0.558	2.537	0.543	1.312	0.676	1.442	0.559	1.603	0.501	2.295	0.539	0.799	0.581	0.81	0.533
1.182	0.539	0.903	0.558	4.331	0.535	4.012	0.522	3.318	0.48	1.124	0.554	1.168	0.503	3.416	0.41	3.525	0.486	1.313	0.447	1.147	0.391	3.567	0.553	2.345	0.521	2.239	0.49	2.198	0.511	3.53	0.546	2.745	0.502	1.851	0.557	2.541	0.541	1.314	0.676	1.444	0.559	1.605	0.5	2.299	0.538	0.801	0.581	0.811	0.533
1.183	0.54	0.904	0.557	4.337	0.533	4.018	0.521	3.323	0.48	1.126	0.553	1.17	0.503	3.42	0.41	3.53	0.485	1.314	0.448	1.148	0.391	3.572	0.553	2.349	0.522	2.242	0.49	2.201	0.51	3.534	0.543	2.749	0.5	1.853	0.555	2.544	0.54	1.316	0.677	1.446	0.558	1.607	0.499	2.302	0.537	0.802	0.581	0.812	0.532
1.185	0.54	0.906	0.557	4.343	0.53	4.023	0.519	3.327	0.479	1.127	0.552	1.171	0.502	3.425	0.41	3.535	0.485	1.316	0.448	1.15	0.392	3.577	0.553	2.352	0.523	2.245	0.489	2.204	0.51	3.539	0.54	2.753	0.499	1.856	0.554	2.548	0.538	1.318	0.678	1.448	0.558	1.61	0.499	2.305	0.536	0.803	0.581	0.814	0.532
1.186	0.541	0.907	0.557	4.348	0.528	4.029	0.518	3.332	0.479	1.129	0.551	1.173	0.502	3.43	0.409	3.54	0.484	1.318	0.449	1.151	0.392	3.582	0.553	2.355	0.523	2.248	0.489	2.207	0.509	3.544	0.537	2.757	0.497	1.858	0.553	2.551	0.537	1.32	0.678	1.45	0.558	1.612	0.499	2.308	0.536	0.804	0.58	0.815	0.532
1.188	0.542	0.908	0.557	4.354	0.526	4.034	0.516	3.336	0.479	1.13	0.551	1.174	0.501	3.435	0.408	3.545	0.484	1.32	0.45	1.153	0.393	3.587	0.554	2.358	0.524	2.251	0.488	2.21	0.509	3.549	0.534	2.76	0.495	1.861	0.552	2.555	0.536	1.321	0.679	1.452	0.558	1.614	0.499	2.311	0.535	0.805	0.58	0.816	0.532
1.19	0.542	0.909	0.557	4.36	0.524	4.04	0.514	3.341	0.478	1.132	0.55	1.176	0.501	3.439	0.408	3.55	0.483	1.321	0.45	1.155	0.393	3.592	0.554	2.362	0.525	2.255	0.488	2.213	0.508	3.554	0.532	2.764	0.494	1.863	0.551	2.558	0.534	1.323	0.68	1.454	0.557	1.616	0.499	2.314	0.534	0.806	0.58	0.817	0.531
1.191	0.543	0.91	0.557	4.366	0.521	4.045	0.513	3.346	0.478	1.133	0.55	1.178	0.5	3.444	0.407	3.554	0.482	1.323	0.451	1.156	0.394	3.596	0.555	2.365	0.525	2.258	0.488	2.216	0.508	3.559	0.529	2.768	0.492	1.866	0.55	2.561	0.533	1.325	0.68	1.455	0.557	1.618	0.499	2.317	0.533	0.807	0.58	0.818	0.53
1.193	0.544	0.912	0.557	4.372	0.52	4.051	0.511	3.35	0.478	1.135	0.549	1.179	0.5	3.449	0.407	3.559	0.482	1.325	0.451	1.158	0.394	3.601	0.556	2.368	0.526	2.261	0.487	2.219	0.508	3.563	0.527	2.772	0.49	1.868	0.549	2.565	0.532	1.327	0.681	1.457	0.557	1.621	0.499	2.321	0.533	0.808	0.58	0.819	0.53
1.194	0.545	0.913	0.557	4.378	0.518	4.056	0.51	3.355	0.478	1.136	0.549	1.181	0.499	3.453	0.406	3.564	0.481	1.327	0.452	1.159	0.395	3.606	0.557	2.371	0.527	2.264	0.487	2.222	0.508	3.568	0.525	2.775	0.489	1.871	0.547	2.568	0.53	1.329	0.681	1.459	0.557	1.623	0.499	2.324	0.531	0.809	0.58	0.82	0.529
1.196	0.546	0.914	0.556	4.384	0.516	4.062	0.51	3.359	0.478	1.138	0.548	1.182	0.499	3.458	0.406	3.569	0.481	1.329	0.452	1.161	0.395	3.611	0.558	2.374	0.527	2.267	0.486	2.225	0.508	3.573	0.524	2.779	0.487	1.873	0.546	2.572	0.528	1.33	0.682	1.461	0.557	1.625	0.5	2.327	0.527	0.81	0.58	0.821	0.528
1.198	0.547	0.915	0.556	4.39	0.513	4.067	0.509	3.364	0.478	1.139	0.547	1.184	0.498	3.463	0.406	3.574	0.48	1.33	0.453	1.162	0.395	3.616	0.56	2.378	0.528	2.27	0.486	2.228	0.508	3.578	0.522	2.783	0.486	1.876	0.546	2.575	0.526	1.332	0.682	1.463	0.557	1.627	0.501	2.33	0.526	0.812	0.58	0.822	0.527
1.199	0.548	0.917	0.556	4.396	0.51	4.073	0.508	3.368	0.478	1.141	0.546	1.186	0.497	3.467	0.406	3.579	0.48	1.332	0.453	1.164	0.396	3.621	0.561	2.381	0.529	2.273	0.486	2.231	0.508	3.583	0.521	2.787	0.486	1.878	0.545	2.579	0.524	1.334	0.682	1.465	0.557	1.629	0.501	2.333	0.527	0.813	0.58	0.824	0.526
1.201	0.549	0.918	0.555	4.402	0.506	4.078	0.507	3.373	0.478	1.142	0.546	1.187	0.496	3.472	0.405	3.583	0.479	1.334	0.454	1.166	0.396	3.626	0.563	2.384	0.53	2.276	0.486	2.234	0.508	3.588	0.521	2.79	0.485	1.881	0.545	2.582	0.522	1.336	0.682	1.467	0.557	1.632	0.502	2.336	0.524	0.814	0.58	0.825	0.525
1.203	0.551	0.919	0.555	4.408	0.502	4.084	0.505	3.377	0.478	1.144	0.545	1.189	0.496	3.477	0.405	3.588	0.479	1.336	0.454	1.167	0.397	3.631	0.564	2.387	0.531	2.279	0.485	2.237	0.508	3.592	0.521	2.794	0.485	1.883	0.544	2.586	0.52	1.338	0.682	1.469	0.557	1.634	0.502	2.339	0.523	0.815	0.58	0.826	0.524
1.204	0.552	0.92	0.554	4.414	0.499	4.089	0.504	3.382	0.478	1.146	0.545	1.19	0.495	3.481	0.406	3.593	0.478	1.338	0.454	1.169	0.397	3.636	0.566	2.39	0.532	2.282	0.485	2.24	0.508	3.597	0.522	2.798	0.484	1.886	0.544	2.589	0.519	1.339	0.681	1.471	0.557	1.636	0.502	2.343	0.522	0.816	0.58	0.827	0.523
1.206	0.553	0.922	0.554	4.42	0.496	4.095	0.502	3.386	0.478	1.147	0.544	1.192	0.495	3.486	0.406	3.598	0.478	1.339	0.455	1.17	0.397	3.64	0.568	2.394	0.532	2.285	0.484	2.243	0.509	3.602	0.522	2.802	0.484	1.889	0.544	2.593	0.517	1.341	0.681	1.473	0.556	1.638	0.503	2.346	0.521	0.817	0.58	0.828	0.523
1.207	0.555	0.923	0.554	4.425	0.493	4.1	0.5	3.391	0.478	1.149	0.544	1.194	0.494	3.491	0.406	3.603	0.478	1.341	0.455	1.172	0.397	3.645	0.57	2.397	0.533	2.288	0.484	2.246	0.509	3.607	0.523	2.805	0.484	1.891	0.543	2.596	0.515	1.343	0.681	1.475	0.556	1.64	0.504	2.349	0.52	0.818	0.58	0.829	0.522
1.209	0.556	0.924	0.553	4.431	0.49	4.106	0.499	3.395	0.478	1.15	0.543	1.195	0.494	3.495	0.406	3.607	0.477	1.343	0.456	1.173	0.398	3.65	0.572	2.4	0.534	2.291	0.484	2.249	0.509	3.612	0.524	2.809	0.484	1.894	0.543	2.6	0.514	1.345	0.681	1.477	0.556	1.643	0.505	2.352	0.518	0.819	0.58	0.83	0.522
1.211	0.557	0.925	0.553	4.437	0.487	4.111	0.497	3.4	0.478	1.152	0.542	1.197	0.493	3.5	0.406	3.612	0.477	1.345	0.456	1.175	0.398	3.655	0.573	2.403	0.535	2.294	0.483	2.252	0.509	3.616	0.524	2.813	0.484	1.896	0.543	2.603	0.512	1.347	0.681	1.479	0.556	1.645	0.505	2.355	0.517	0.82	0.58	0.831	0.521
1.212	0.558	0.927	0.553	4.443	0.483	4.117	0.496	3.405	0.478	1.153	0.542	1.198	0.493	3.505	0.406	3.617	0.477	1.347	0.456	1.177	0.398	3.66	0.575	2.406	0.536	2.297	0.483	2.255	0.51	3.621	0.524	2.817	0.484	1.899	0.543	2.607	0.511	1.348	0.681	1.481	0.555	1.647	0.505	2.358	0.516	0.821	0.58	0.832	0.52
1.214	0.559	0.928	0.552	4.449	0.48	4.122	0.495	3.409	0.478	1.155	0.541	1.2	0.493	3.509	0.406	3.622	0.477	1.348	0.456	1.178	0.398	3.665	0.576	2.41	0.537	2.3	0.482	2.258	0.51	3.626	0.524	2.82	0.484	1.901	0.543	2.61	0.51	1.35	0.681	1.483	0.555	1.649	0.506	2.361	0.515	0.822	0.58	0.834	0.519
1.215	0.56	0.929	0.552	4.455	0.479	4.128	0.494	3.414	0.479	1.156	0.541	1.202	0.492	3.514	0.406	3.627	0.477	1.35	0.457	1.18	0.398	3.67	0.578	2.413	0.538	2.304	0.482	2.261	0.51	3.631	0.524	2.824	0.485	1.904	0.543	2.614	0.508	1.352	0.68	1.485	0.555	1.651	0.506	2.365	0.514	0.824	0.58	0.835	0.518
1.217	0.561	0.93	0.551	4.461	0.476	4.133	0.494	3.418	0.479	1.158	0.54	1.203	0.491	3.519	0.405	3.632	0.476	1.352	0.457	1.181	0.398	3.675	0.58	2.416	0.539	2.307	0.482	2.264	0.511	3.636	0.524	2.828	0.485	1.906	0.543	2.617	0.507	1.354	0.68	1.487	0.554	1.654	0.506	2.368	0.513	0.825	0.58	0.836	0.516
1.219	0.562	0.931	0.551	4.467	0.475	4.139	0.492	3.423	0.479	1.159	0.539	1.205	0.491	3.523	0.405	3.636	0.475	1.354	0.457	1.183	0.398	3.679	0.58	2.419	0.54	2.31	0.482	2.267	0.511	3.641	0.525	2.832	0.486	1.909	0.543	2.621	0.506	1.356	0.68	1.489	0.554	1.656	0.507	2.371	0.513	0.826	0.579	0.837	0.515
1.22	0.564	0.933	0.551	4.473	0.473	4.144	0.49	3.427	0.479	1.161	0.538	1.206	0.491	3.528	0.405	3.641	0.474	1.356	0.457	1.184	0.398	3.684	0.582	2.422	0.541	2.313	0.481	2.27	0.512	3.645	0.524	2.835	0.487	1.911	0.544	2.624	0.505	1.357	0.68	1.491	0.553	1.658	0.508	2.374	0.512	0.827	0.578	0.838	0.515
1.222	0.565	0.934	0.55	4.479	0.472	4.149	0.49	3.432	0.479	1.162	0.538	1.208	0.491	3.533	0.406	3.646	0.474	1.357	0.457	1.186	0.399	3.689	0.583	2.426	0.542	2.316	0.481	2.273	0.513	3.65	0.524	2.839	0.487	1.914	0.544	2.628	0.505	1.359	0.679	1.493	0.553	1.66	0.509	2.377	0.511	0.828	0.578	0.839	0.514
1.224	0.566	0.935	0.55	4.485	0.47	4.155	0.488	3.436	0.48	1.164	0.537	1.21	0.491	3.537	0.406	3.651	0.473	1.359	0.457	1.187	0.399	3.694	0.584	2.429	0.543	2.319	0.481	2.276	0.514	3.655	0.524	2.843	0.488	1.916	0.544	2.631	0.504	1.361	0.679	1.495	0.553	1.662	0.511	2.38	0.51	0.829	0.577	0.84	0.513
1.225	0.567	0.936	0.549	4.491	0.467	4.16	0.486	3.441	0.48	1.165	0.537	1.211	0.49	3.542	0.406	3.656	0.472	1.361	0.457	1.189	0.399	3.699	0.584	2.432	0.544	2.322	0.481	2.279	0.515	3.66	0.524	2.847	0.49	1.919	0.545	2.634	0.504	1.363	0.679	1.497	0.552	1.665	0.512	2.383	0.509	0.83	0.576	0.841	0.512
1.227	0.568	0.938	0.549	4.497	0.465	4.166	0.484	3.445	0.48	1.167	0.536	1.213	0.49	3.547	0.405	3.66	0.472	1.363	0.457	1.191	0.399	3.704	0.584	2.435	0.545	2.325	0.481	2.282	0.516	3.665	0.524	2.85	0.491	1.921	0.546	2.638	0.504	1.365	0.679	1.499	0.552	1.667	0.513	2.387	0.508	0.831	0.576	0.842	0.511
1.228	0.569	0.939	0.549	4.502	0.463	4.171	0.482	3.45	0.48	1.169	0.535	1.214	0.49	3.551	0.405	3.665	0.471	1.365	0.457	1.192	0.399	3.709	0.585	2.439	0.545	2.328	0.48	2.286	0.517	3.67	0.523	2.854	0.491	1.924	0.546	2.641	0.505	1.366	0.679	1.501	0.551	1.669	0.513	2.39	0.507	0.832	0.575	0.844	0.51
1.23	0.569	0.94	0.549	4.508	0.462	4.177	0.481	3.455	0.481	1.17	0.534	1.216	0.49	3.556	0.405	3.67	0.47	1.366	0.457	1.194	0.399	3.714	0.586	2.442	0.546	2.331	0.48	2.289	0.518	3.674	0.522	2.858	0.492	1.926	0.547	2.645	0.505	1.368	0.679	1.503	0.55	1.671	0.514	2.393	0.506	0.833	0.575	0.845	0.509
1.232	0.57	0.941	0.549	4.514	0.46	4.182	0.479	3.459	0.482	1.172	0.534	1.218	0.49	3.561	0.405	3.675	0.47	1.368	0.457	1.195	0.399	3.718	0.587	2.445	0.547	2.334	0.48	2.292	0.519	3.679	0.52	2.862	0.494	1.929	0.548	2.648	0.506	1.37	0.679	1.505	0.549	1.673	0.515	2.396	0.506	0.835	0.574	0.846	0.508
1.233	0.571	0.943	0.548	4.52	0.457	4.188	0.477	3.464	0.482	1.173	0.533	1.219	0.49	3.565	0.405	3.68	0.469	1.37	0.457	1.197	0.399	3.723	0.587	2.448	0.547	2.337	0.48	2.295	0.52	3.684	0.519	2.866	0.495	1.932	0.548	2.652	0.506	1.372	0.678	1.507	0.546	1.675	0.515	2.399	0.505	0.836	0.574	0.847	0.507
1.235	0.572	0.944	0.548	4.526	0.455	4.193	0.476	3.468	0.483	1.175	0.533	1.221	0.489	3.57	0.405	3.685	0.469	1.372	0.457	1.198	0.398	3.728	0.588	2.451	0.548	2.34	0.48	2.298	0.521	3.689	0.517	2.869	0.497	1.934	0.549	2.655	0.507	1.373	0.678	1.509	0.545	1.678	0.515	2.402	0.504	0.837	0.573	0.848	0.507
1.236	0.573	0.945	0.548	4.532	0.453	4.199	0.474	3.473	0.484	1.176	0.532	1.222	0.489	3.575	0.406	3.689	0.469	1.374	0.457	1.2	0.398	3.733	0.589	2.455	0.549	2.343	0.48	2.301	0.522	3.694	0.517	2.873	0.498	1.937	0.549	2.659	0.509	1.375	0.678	1.511	0.544	1.68	0.516	2.406	0.503	0.838	0.573	0.849	0.507
1.238	0.574	0.946	0.548	4.538	0.452	4.204	0.472	3.477	0.484	1.178	0.532	1.224	0.488	3.579	0.406	3.694	0.467	1.375	0.456	1.202	0.398	3.738	0.59	2.458	0.549	2.346	0.48	2.304	0.524	3.699	0.515	2.877	0.499	1.939	0.55	2.662	0.511	1.377	0.677	1.513	0.543	1.682	0.518	2.409	0.503	0.839	0.572	0.85	0.506
1.24	0.575	0.948	0.548	4.544	0.451	4.21	0.471	3.482	0.485	1.179	0.531	1.226	0.488	3.584	0.406	3.699	0.467	1.377	0.456	1.203	0.398	3.743	0.59	2.461	0.549	2.35	0.48	2.307	0.525	3.703	0.514	2.881	0.5	1.942	0.552	2.666	0.513	1.379	0.677	1.515	0.542	1.684	0.519	2.412	0.503	0.84	0.572	0.851	0.505
1.241	0.576	0.949	0.548	4.55	0.45	4.215	0.468	3.486	0.485	1.181	0.53	1.227	0.487	3.589	0.406	3.704	0.467	1.379	0.456	1.205	0.398	3.748	0.591	2.464	0.549	2.353	0.48	2.31	0.527	3.708	0.513	2.884	0.501	1.944	0.553	2.669	0.515	1.381	0.676	1.517	0.541	1.686	0.52	2.415	0.503	0.841	0.572	0.852	0.505
1.243	0.577	0.95	0.548	4.556	0.45	4.221	0.467	3.491	0.486	1.182	0.53	1.229	0.487	3.593	0.406	3.709	0.466	1.381	0.456	1.206	0.398	3.753	0.592	2.467	0.549	2.356	0.48	2.313	0.528	3.713	0.512	2.888	0.503	1.947	0.554	2.673	0.517	1.382	0.676	1.519	0.54	1.689	0.521	2.418	0.502	0.842	0.572	0.854	0.504
1.245	0.577	0.951	0.548	4.562	0.45	4.226	0.464	3.495	0.487	1.184	0.529	1.23	0.487	3.598	0.405	3.714	0.466	1.383	0.455	1.208	0.397	3.758	0.593	2.471	0.549	2.359	0.48	2.316	0.529	3.718	0.511	2.892	0.505	1.949	0.555	2.676	0.519	1.384	0.676	1.521	0.54	1.691	0.522	2.421	0.501	0.843	0.572	0.855	0.503
1.246	0.578	0.952	0.548	4.568	0.449	4.232	0.462	3.5	0.488	1.185	0.528	1.232	0.487	3.603	0.405	3.718	0.466	1.384	0.455	1.209	0.397	3.762	0.594	2.474	0.548	2.362	0.48	2.319	0.531	3.723	0.51	2.896	0.506	1.952	0.556	2.68	0.521	1.386	0.675	1.523	0.537	1.693	0.522	2.424	0.501	0.844	0.572	0.856	0.503
1.248	0.579	0.954	0.548	4.574	0.448	4.237	0.461	3.504	0.488	1.187	0.528	1.234	0.487	3.607	0.405	3.723	0.465	1.386	0.455	1.211	0.397	3.767	0.595	2.477	0.547	2.365	0.479	2.322	0.531	3.728	0.509	2.899	0.507	1.954	0.557	2.683	0.523	1.388	0.675	1.525	0.536	1.695	0.521	2.428	0.501	0.845	0.572	0.857	0.502
1.249	0.58	0.955	0.548	4.579	0.448	4.243	0.459	3.509	0.489	1.189	0.527	1.235	0.487	3.612	0.405	3.728	0.465	1.388	0.454	1.213	0.396	3.772	0.596	2.48	0.547	2.368	0.479	2.325	0.533	3.732	0.508	2.903	0.508	1.957	0.558	2.687	0.524	1.39	0.674	1.527	0.536	1.697	0.523	2.431	0.501	0.847	0.571	0.858	0.501
1.251	0.58	0.956	0.548	4.585	0.447	4.248	0.459	3.514	0.49	1.19	0.527	1.237	0.486	3.617	0.406	3.733	0.465	1.39	0.454	1.214	0.396	3.777	0.597	2.483	0.546	2.371	0.479	2.328	0.534	3.737	0.507	2.907	0.51	1.959	0.559	2.69	0.526	1.391	0.674	1.529	0.535	1.7	0.524	2.434	0.5	0.848	0.571	0.859	0.501
1.253	0.581	0.957	0.547	4.591	0.446	4.254	0.458	3.518	0.491	1.192	0.526	1.238	0.486	3.621	0.406	3.738	0.464	1.392	0.454	1.216	0.396	3.782	0.598	2.487	0.545	2.374	0.479	2.331	0.535	3.742	0.505	2.911	0.511	1.962	0.561	2.694	0.529	1.393	0.674	1.531	0.535	1.702	0.524	2.437	0.499	0.849	0.57	0.86	0.5
1.254	0.582	0.959	0.547	4.597	0.445	4.259	0.458	3.523	0.492	1.193	0.526	1.24	0.486	3.626	0.406	3.742	0.464	1.393	0.453	1.217	0.395	3.787	0.599	2.49	0.544	2.377	0.479	2.334	0.537	3.747	0.503	2.914	0.513	1.964	0.562	2.697	0.53	1.395	0.673	1.532	0.534	1.704	0.524	2.44	0.498	0.85	0.568	0.861	0.499
1.256	0.583	0.96	0.547	4.603	0.444	4.265	0.458	3.527	0.493	1.195	0.525	1.242	0.486	3.631	0.406	3.747	0.464	1.395	0.453	1.219	0.395	3.792	0.6	2.493	0.543	2.38	0.478	2.337	0.538	3.752	0.502	2.918	0.514	1.967	0.563	2.701	0.532	1.397	0.672	1.534	0.534	1.706	0.525	2.443	0.498	0.851	0.567	0.862	0.498
1.257	0.583	0.961	0.547	4.609	0.444	4.27	0.459	3.532	0.494	1.196	0.525	1.243	0.486	3.635	0.407	3.752	0.464	1.397	0.453	1.22	0.394	3.797	0.602	2.496	0.542	2.383	0.478	2.34	0.539	3.757	0.5	2.922	0.515	1.97	0.564	2.704	0.534	1.399	0.672	1.536	0.534	1.708	0.526	2.446	0.498	0.852	0.566	0.864	0.497
1.259	0.584	0.962	0.547	4.615	0.445	4.276	0.46	3.536	0.494	1.198	0.524	1.245	0.486	3.64	0.407	3.757	0.464	1.399	0.452	1.222	0.394	3.801	0.603	2.499	0.541	2.386	0.478	2.343	0.54	3.761	0.498	2.926	0.516	1.972	0.565	2.707	0.536	1.4	0.671	1.538	0.533	1.711	0.527	2.45	0.497	0.853	0.565	0.865	0.497
1.261	0.585	0.964	0.546	4.621	0.446	4.281	0.46	3.541	0.495	1.199	0.523	1.246	0.486	3.645	0.408	3.762	0.465	1.4	0.451	1.224	0.393	3.806	0.605	2.503	0.54	2.389	0.478	2.346	0.541	3.766	0.496	2.929	0.517	1.975	0.566	2.711	0.537	1.402	0.671	1.54	0.534	1.713	0.528	2.453	0.498	0.854	0.564	0.866	0.496
1.262	0.586	0.965	0.546	4.627	0.448	4.287	0.461	3.545	0.496	1.201	0.523	1.248	0.486	3.649	0.409	3.767	0.465	1.402	0.451	1.225	0.393	3.811	0.606	2.506	0.539	2.392	0.478	2.349	0.542	3.771	0.494	2.933	0.518	1.977	0.568	2.714	0.54	1.404	0.67	1.542	0.536	1.715	0.528	2.456	0.497	0.855	0.563	0.867	0.496
1.264	0.586	0.966	0.546	4.633	0.45	4.292	0.463	3.55	0.497	1.202	0.522	1.25	0.486	3.654	0.41	3.771	0.465	1.404	0.451	1.227	0.392	3.816	0.607	2.509	0.539	2.395	0.477	2.352	0.543	3.776	0.492	2.937	0.519	1.98	0.569	2.718	0.542	1.406	0.67	1.544	0.537	1.717	0.528	2.459	0.497	0.856	0.561	0.868	0.496
1.266	0.587	0.967	0.546	4.639	0.452	4.298	0.463	3.554	0.498	1.204	0.522	1.251	0.486	3.659	0.411	3.776	0.465	1.406	0.45	1.228	0.392	3.821	0.609	2.512	0.538	2.399	0.477	2.355	0.544	3.781	0.489	2.941	0.52	1.982	0.57	2.721	0.543	1.408	0.67	1.546	0.536	1.719	0.528	2.462	0.497	0.858	0.56	0.869	0.496
1.267	0.587	0.969	0.545	4.645	0.453	4.303	0.463	3.559	0.499	1.205	0.521	1.253	0.486	3.663	0.412	3.781	0.464	1.408	0.45	1.23	0.391	3.826	0.61	2.516	0.537	2.402	0.477	2.358	0.544	3.785	0.487	2.944	0.521	1.985	0.571	2.725	0.545	1.409	0.669	1.548	0.533	1.722	0.528	2.465	0.498	0.859	0.559	0.87	0.496
1.269	0.588	0.97	0.545	4.651	0.455	4.309	0.464	3.563	0.5	1.207	0.521	1.254	0.486	3.668	0.414	3.786	0.464	1.409	0.449	1.231	0.391	3.831	0.612	2.519	0.537	2.405	0.476	2.361	0.545	3.79	0.485	2.948	0.521	1.987	0.572	2.728	0.547	1.411	0.669	1.55	0.532	1.724	0.528	2.468	0.499	0.86	0.559	0.871	0.496
1.27	0.588	0.971	0.545	4.656	0.457	4.314	0.464	3.568	0.501	1.209	0.52	1.256	0.486	3.673	0.414	3.791	0.463	1.411	0.449	1.233	0.39	3.836	0.613	2.522	0.536	2.408	0.476	2.364	0.546	3.795	0.483	2.952	0.522	1.99	0.573	2.732	0.549	1.413	0.668	1.552	0.533	1.726	0.53	2.472	0.5	0.861	0.558	0.872	0.496
1.272	0.589	0.972	0.545	4.662	0.46	4.32	0.466	3.573	0.502	1.21	0.52	1.258	0.486	3.678	0.416	3.796	0.462	1.413	0.448	1.235	0.39	3.84	0.615	2.525	0.535	2.411	0.475	2.367	0.546	3.8	0.481	2.956	0.523	1.992	0.574	2.735	0.551	1.415	0.667	1.554	0.532	1.728	0.531	2.475	0.502	0.862	0.558	0.873	0.496
1.274	0.589	0.974	0.544	4.668	0.462	4.325	0.467	3.577	0.503	1.212	0.519	1.259	0.486	3.682	0.417	3.8	0.461	1.415	0.448	1.236	0.39	3.845	0.616	2.528	0.534	2.414	0.475	2.37	0.547	3.805	0.479	2.959	0.524	1.995	0.575	2.739	0.552	1.417	0.667	1.556	0.532	1.73	0.531	2.478	0.503	0.863	0.558	0.875	0.496
1.275	0.59	0.975	0.544	4.674	0.466	4.331	0.469	3.582	0.504	1.213	0.519	1.261	0.486	3.687	0.419	3.805	0.46	1.417	0.447	1.238	0.389	3.85	0.618	2.532	0.534	2.417	0.474	2.373	0.548	3.81	0.476	2.963	0.524	1.997	0.575	2.742	0.554	1.418	0.666	1.558	0.53	1.733	0.532	2.481	0.505	0.864	0.559	0.876	0.496
1.277	0.59	0.976	0.544	4.68	0.468	4.336	0.472	3.586	0.505	1.215	0.518	1.262	0.486	3.692	0.42	3.81	0.461	1.418	0.447	1.239	0.389	3.855	0.619	2.535	0.534	2.42	0.474	2.376	0.548	3.814	0.474	2.967	0.525	2	0.576	2.746	0.555	1.42	0.666	1.56	0.529	1.735	0.533	2.484	0.506	0.865	0.559	0.877	0.496
1.278	0.59	0.977	0.544	4.686	0.471	4.342	0.474	3.591	0.506	1.216	0.518	1.264	0.485	3.696	0.42	3.815	0.461	1.42	0.446	1.241	0.388	3.86	0.621	2.538	0.533	2.423	0.474	2.379	0.549	3.819	0.472	2.971	0.525	2.002	0.577	2.749	0.556	1.422	0.665	1.562	0.529	1.737	0.534	2.487	0.507	0.866	0.559	0.878	0.496
1.28	0.59	0.978	0.544	4.692	0.475	4.347	0.476	3.595	0.506	1.218	0.517	1.266	0.485	3.701	0.421	3.82	0.461	1.422	0.446	1.242	0.388	3.865	0.622	2.541	0.532	2.426	0.473	2.382	0.55	3.824	0.47	2.974	0.526	2.005	0.577	2.753	0.558	1.424	0.664	1.564	0.53	1.739	0.533	2.49	0.509	0.867	0.558	0.879	0.496
1.282	0.59	0.98	0.543	4.698	0.477	4.353	0.478	3.6	0.507	1.219	0.517	1.267	0.485	3.706	0.422	3.824	0.461	1.424	0.445	1.244	0.387	3.87	0.624	2.544	0.531	2.429	0.472	2.385	0.55	3.829	0.468	2.978	0.526	2.007	0.577	2.756	0.559	1.426	0.663	1.566	0.531	1.741	0.534	2.494	0.509	0.868	0.558	0.88	0.496
1.283	0.59	0.981	0.543	4.704	0.481	4.358	0.478	3.604	0.508	1.221	0.516	1.269	0.486	3.71	0.423	3.829	0.461	1.426	0.445	1.246	0.387	3.875	0.625	2.548	0.529	2.432	0.472	2.388	0.551	3.834	0.466	2.982	0.527	2.01	0.578	2.76	0.56	1.427	0.662	1.568	0.53	1.744	0.534	2.497	0.51	0.87	0.557	0.881	0.496
1.285	0.59	0.982	0.543	4.71	0.483	4.364	0.479	3.609	0.509	1.222	0.516	1.27	0.486	3.715	0.423	3.834	0.461	1.427	0.444	1.247	0.386	3.879	0.627	2.551	0.528	2.435	0.471	2.391	0.551	3.839	0.464	2.986	0.527	2.013	0.578	2.763	0.561	1.429	0.662	1.57	0.53	1.746	0.535	2.5	0.514	0.871	0.557	0.882	0.496
1.287	0.59	0.983	0.542	4.716	0.486	4.369	0.48	3.613	0.51	1.224	0.516	1.272	0.486	3.72	0.425	3.839	0.461	1.429	0.443	1.249	0.385	3.884	0.628	2.554	0.527	2.438	0.471	2.394	0.551	3.843	0.462	2.989	0.527	2.015	0.578	2.767	0.562	1.431	0.661	1.572	0.53	1.748	0.536	2.503	0.52	0.872	0.557	0.883	0.496
1.288	0.59	0.985	0.542	4.722	0.489	4.375	0.481	3.618	0.511	1.225	0.515	1.274	0.486	3.724	0.426	3.844	0.462	1.431	0.443	1.25	0.385	3.889	0.63	2.557	0.526	2.441	0.47	2.397	0.551	3.848	0.46	2.993	0.527	2.018	0.578	2.77	0.563	1.433	0.66	1.574	0.53	1.75	0.538	2.506	0.524	0.873	0.557	0.885	0.496
1.29	0.59	0.986	0.542	4.728	0.492	4.38	0.483	3.622	0.512	1.227	0.515	1.275	0.486	3.729	0.428	3.849	0.462	1.433	0.442	1.252	0.384	3.894	0.631	2.56	0.525	2.444	0.47	2.4	0.55	3.853	0.458	2.997	0.527	2.02	0.579	2.773	0.563	1.435	0.659	1.576	0.53	1.752	0.539	2.509	0.525	0.874	0.557	0.886	0.496
1.291	0.59	0.987	0.542	4.734	0.495	4.385	0.485	3.627	0.513	1.229	0.515	1.277	0.486	3.734	0.429	3.853	0.462	1.435	0.442	1.253	0.384	3.899	0.632	2.564	0.523	2.448	0.469	2.403	0.549	3.858	0.456	3.001	0.528	2.023	0.578	2.777	0.565	1.436	0.658	1.578	0.53	1.755	0.539	2.512	0.525	0.875	0.557	0.887	0.496
1.293	0.59	0.988	0.541	4.739	0.498	4.391	0.488	3.632	0.513	1.23	0.514	1.278	0.486	3.738	0.431	3.858	0.463	1.436	0.441	1.255	0.383	3.904	0.633	2.567	0.522	2.451	0.469	2.406	0.549	3.863	0.454	3.004	0.528	2.025	0.578	2.78	0.566	1.438	0.657	1.58	0.53	1.757	0.539	2.516	0.526	0.876	0.556	0.888	0.497
1.295	0.59	0.99	0.541	4.745	0.5	4.396	0.49	3.636	0.515	1.232	0.514	1.28	0.487	3.743	0.433	3.863	0.463	1.438	0.441	1.257	0.383	3.909	0.635	2.57	0.52	2.454	0.468	2.409	0.548	3.868	0.452	3.008	0.528	2.028	0.578	2.784	0.567	1.44	0.656	1.582	0.53	1.759	0.54	2.519	0.53	0.877	0.556	0.889	0.497
1.296	0.59	0.991	0.541	4.751	0.503	4.402	0.493	3.641	0.516	1.233	0.513	1.282	0.487	3.748	0.434	3.868	0.464	1.44	0.441	1.258	0.382	3.914	0.635	2.573	0.519	2.457	0.468	2.412	0.548	3.872	0.451	3.012	0.528	2.03	0.578	2.787	0.569	1.442	0.655	1.584	0.531	1.761	0.541	2.522	0.531	0.878	0.556	0.89	0.497
1.298	0.59	0.992	0.54	4.757	0.506	4.407	0.496	3.645	0.516	1.235	0.513	1.283	0.487	3.752	0.435	3.873	0.464	1.442	0.44	1.26	0.381	3.919	0.636	2.576	0.517	2.46	0.467	2.415	0.548	3.877	0.45	3.016	0.528	2.033	0.577	2.791	0.57	1.444	0.655	1.586	0.531	1.763	0.541	2.525	0.534	0.879	0.556	0.891	0.497
1.3	0.59	0.993	0.54	4.763	0.508	4.413	0.498	3.65	0.517	1.236	0.513	1.285	0.488	3.757	0.436	3.878	0.464	1.444	0.44	1.261	0.381	3.923	0.637	2.58	0.516	2.463	0.466	2.418	0.547	3.882	0.449	3.019	0.528	2.035	0.577	2.794	0.571	1.445	0.654	1.588	0.531	1.766	0.541	2.528	0.54	0.881	0.556	0.892	0.497
1.301	0.59	0.995	0.54	4.769	0.511	4.418	0.501	3.654	0.518	1.238	0.512	1.286	0.488	3.762	0.436	3.882	0.465	1.445	0.439	1.263	0.38	3.928	0.637	2.583	0.515	2.466	0.466	2.421	0.547	3.887	0.448	3.023	0.528	2.038	0.576	2.798	0.573	1.447	0.653	1.59	0.53	1.768	0.542	2.531	0.543	0.882	0.556	0.893	0.498
1.303	0.589	0.996	0.539	4.775	0.513	4.424	0.503	3.659	0.518	1.239	0.512	1.288	0.489	3.766	0.437	3.887	0.465	1.447	0.439	1.264	0.379	3.933	0.637	2.586	0.513	2.469	0.465	2.424	0.547	3.892	0.448	3.027	0.528	2.04	0.576	2.801	0.575	1.449	0.652	1.592	0.529	1.77	0.542	2.534	0.544	0.883	0.556	0.895	0.498
1.304	0.589	0.997	0.539	4.781	0.516	4.429	0.505	3.663	0.519	1.241	0.512	1.289	0.489	3.771	0.438	3.892	0.466	1.449	0.439	1.266	0.379	3.938	0.638	2.589	0.512	2.472	0.464	2.427	0.547	3.897	0.448	3.031	0.528	2.043	0.576	2.805	0.576	1.451	0.651	1.594	0.526	1.772	0.542	2.538	0.544	0.884	0.556	0.896	0.497
1.306	0.589	0.998	0.539	4.787	0.518	4.435	0.507	3.668	0.52	1.242	0.512	1.291	0.489	3.776	0.438	3.897	0.466	1.451	0.439	1.267	0.378	3.943	0.638	2.593	0.51	2.475	0.464	2.43	0.547	3.901	0.448	3.035	0.529	2.045	0.575	2.808	0.578	1.453	0.651	1.596	0.522	1.774	0.543	2.541	0.544	0.885	0.556	0.897	0.497
1.308	0.589	0.999	0.538	4.793	0.521	4.44	0.51	3.672	0.521	1.244	0.511	1.293	0.49	3.78	0.438	3.902	0.465	1.453	0.438	1.269	0.378	3.948	0.638	2.596	0.509	2.478	0.463	2.433	0.547	3.906	0.448	3.038	0.529	2.048	0.575	2.812	0.58	1.454	0.65	1.598	0.518	1.776	0.544	2.544	0.545	0.886	0.556	0.898	0.497
1.309	0.59	1.001	0.538	4.799	0.524	4.446	0.512	3.677	0.521	1.245	0.511	1.294	0.49	3.785	0.438	3.906	0.465	1.454	0.438	1.271	0.377	3.953	0.638	2.599	0.507	2.481	0.463	2.436	0.547	3.911	0.449	3.042	0.53	2.051	0.575	2.815	0.582	1.456	0.648	1.6	0.516	1.779	0.544	2.547	0.546	0.887	0.556	0.899	0.497
1.311	0.59	1.002	0.538	4.805	0.526	4.451	0.515	3.681	0.522	1.247	0.511	1.296	0.491	3.79	0.438	3.911	0.465	1.456	0.438	1.272	0.376	3.958	0.637	2.602	0.505	2.484	0.462	2.439	0.547	3.916	0.45	3.046	0.53	2.053	0.574	2.819	0.584	1.458	0.648	1.602	0.515	1.781	0.544	2.55	0.546	0.888	0.556	0.9	0.497
1.312	0.59	1.003	0.537	4.811	0.529	4.457	0.517	3.686	0.522	1.249	0.511	1.297	0.491	3.794	0.438	3.916	0.464	1.458	0.438	1.274	0.376	3.962	0.637	2.605	0.504	2.487	0.461	2.442	0.547	3.921	0.45	3.05	0.53	2.056	0.574	2.822	0.585	1.46	0.647	1.604	0.516	1.783	0.544	2.553	0.546	0.889	0.555	0.901	0.498
1.314	0.589	1.004	0.537	4.816	0.532	4.462	0.519	3.691	0.523	1.25	0.511	1.299	0.492	3.799	0.438	3.921	0.464	1.46	0.437	1.275	0.375	3.967	0.637	2.609	0.502	2.49	0.461	2.445	0.547	3.926	0.451	3.053	0.53	2.058	0.574	2.826	0.587	1.462	0.646	1.606	0.516	1.785	0.544	2.556	0.546	0.89	0.555	0.902	0.499
1.316	0.589	1.006	0.536	4.822	0.535	4.468	0.52	3.695	0.524	1.252	0.511	1.301	0.493	3.804	0.437	3.926	0.463	1.462	0.437	1.277	0.375	3.972	0.636	2.612	0.5	2.493	0.46	2.448	0.547	3.93	0.452	3.057	0.53	2.061	0.574	2.829	0.588	1.463	0.644	1.608	0.516	1.787	0.544	2.56	0.545	0.891	0.555	0.903	0.499
1.317	0.588	1.007	0.536	4.828	0.538	4.473	0.52	3.7	0.524	1.253	0.511	1.302	0.494	3.808	0.437	3.931	0.463	1.463	0.437	1.278	0.374	3.977	0.636	2.615	0.498	2.497	0.459	2.451	0.547	3.935	0.453	3.061	0.531	2.063	0.573	2.833	0.59	1.465	0.643	1.61	0.517	1.79	0.544	2.563	0.545	0.893	0.556	0.905	0.5
1.319	0.588	1.008	0.536	4.834	0.539	4.479	0.519	3.704	0.525	1.255	0.511	1.304	0.495	3.813	0.436	3.935	0.463	1.465	0.437	1.28	0.374	3.982	0.636	2.618	0.497	2.5	0.458	2.454	0.547	3.94	0.454	3.065	0.531	2.066	0.573	2.836	0.591	1.467	0.642	1.611	0.518	1.792	0.544	2.566	0.544	0.894	0.556	0.906	0.5
1.321	0.587	1.009	0.535	4.84	0.542	4.484	0.519	3.709	0.525	1.256	0.511	1.305	0.495	3.818	0.435	3.94	0.462	1.467	0.437	1.282	0.373	3.987	0.635	2.621	0.495	2.503	0.457	2.457	0.547	3.945	0.455	3.068	0.531	2.068	0.573	2.84	0.592	1.469	0.641	1.613	0.519	1.794	0.544	2.569	0.543	0.895	0.556	0.907	0.501
1.322	0.587	1.011	0.535	4.846	0.544	4.49	0.519	3.713	0.525	1.258	0.511	1.307	0.496	3.822	0.435	3.945	0.462	1.469	0.437	1.283	0.373	3.992	0.635	2.625	0.493	2.506	0.457	2.46	0.546	3.95	0.456	3.072	0.531	2.071	0.573	2.843	0.593	1.471	0.641	1.615	0.52	1.796	0.544	2.572	0.542	0.896	0.556	0.908	0.501
1.324	0.586	1.012	0.534	4.852	0.546	4.495	0.52	3.718	0.526	1.259	0.511	1.309	0.497	3.827	0.434	3.95	0.461	1.471	0.437	1.285	0.372	3.997	0.635	2.628	0.492	2.509	0.456	2.463	0.546	3.954	0.458	3.076	0.531	2.073	0.573	2.846	0.593	1.472	0.639	1.617	0.52	1.798	0.543	2.575	0.541	0.897	0.556	0.909	0.502
1.325	0.586	1.013	0.534	4.858	0.549	4.501	0.52	3.722	0.526	1.261	0.511	1.31	0.498	3.832	0.434	3.955	0.461	1.472	0.437	1.286	0.372	4.001	0.635	2.631	0.49	2.512	0.455	2.466	0.545	3.959	0.46	3.08	0.532	2.076	0.572	2.85	0.594	1.474	0.638	1.619	0.52	1.801	0.543	2.578	0.54	0.898	0.556	0.91	0.502
1.327	0.585	1.014	0.533	4.864	0.551	4.506	0.52	3.727	0.527	1.262	0.511	1.312	0.499	3.836	0.434	3.96	0.46	1.474	0.437	1.288	0.371	4.006	0.634	2.634	0.488	2.515	0.454	2.469	0.544	3.964	0.462	3.083	0.532	2.078	0.572	2.853	0.595	1.476	0.637	1.621	0.52	1.803	0.543	2.582	0.539	0.899	0.556	0.911	0.503
1.329	0.585	1.016	0.533	4.87	0.553	4.512	0.52	3.731	0.527	1.264	0.511	1.313	0.499	3.841	0.434	3.964	0.46	1.476	0.437	1.289	0.371	4.011	0.634	2.637	0.487	2.518	0.454	2.472	0.543	3.969	0.465	3.087	0.533	2.081	0.572	2.857	0.596	1.478	0.636	1.623	0.521	1.805	0.543	2.585	0.538	0.9	0.556	0.912	0.504
1.33	0.585	1.017	0.532	4.876	0.554	4.517	0.519	3.736	0.527	1.265	0.512	1.315	0.5	3.846	0.435	3.969	0.46	1.478	0.437	1.291	0.37	4.016	0.635	2.641	0.485	2.521	0.453	2.475	0.543	3.974	0.466	3.091	0.533	2.083	0.572	2.86	0.597	1.48	0.635	1.625	0.521	1.807	0.542	2.588	0.538	0.901	0.556	0.913	0.505
1.332	0.584	1.018	0.532	4.882	0.556	4.523	0.519	3.74	0.527	1.267	0.512	1.317	0.501	3.85	0.436	3.974	0.46	1.479	0.437	1.293	0.37	4.021	0.635	2.644	0.483	2.524	0.452	2.478	0.542	3.979	0.469	3.095	0.533	2.086	0.571	2.864	0.599	1.481	0.633	1.627	0.521	1.809	0.542	2.591	0.538	0.902	0.557	0.915	0.505
1.333	0.583	1.019	0.532	4.888	0.558	4.528	0.519	3.745	0.528	1.269	0.512	1.318	0.502	3.855	0.437	3.979	0.46	1.481	0.437	1.294	0.369	4.026	0.636	2.647	0.481	2.527	0.452	2.481	0.541	3.983	0.473	3.098	0.533	2.088	0.571	2.867	0.599	1.483	0.632	1.629	0.521	1.812	0.542	2.594	0.538	0.904	0.557	0.916	0.506
1.335	0.583	1.02	0.532	4.893	0.559	4.534	0.52	3.75	0.528	1.27	0.512	1.32	0.503	3.86	0.438	3.984	0.46	1.483	0.436	1.296	0.369	4.031	0.636	2.65	0.479	2.53	0.451	2.484	0.541	3.988	0.476	3.102	0.534	2.091	0.571	2.871	0.6	1.485	0.631	1.631	0.521	1.814	0.541	2.597	0.538	0.905	0.557	0.917	0.506
1.337	0.582	1.022	0.531	4.899	0.56	4.539	0.52	3.754	0.529	1.272	0.513	1.321	0.503	3.864	0.438	3.988	0.459	1.485	0.436	1.297	0.368	4.036	0.637	2.653	0.478	2.533	0.45	2.487	0.541	3.993	0.479	3.106	0.534	2.094	0.571	2.874	0.601	1.487	0.63	1.633	0.521	1.816	0.541	2.6	0.537	0.906	0.557	0.918	0.507
1.338	0.582	1.023	0.531	4.905	0.561	4.545	0.521	3.759	0.529	1.273	0.513	1.323	0.504	3.869	0.439	3.993	0.459	1.487	0.436	1.299	0.368	4.041	0.637	2.657	0.476	2.536	0.449	2.49	0.541	3.998	0.482	3.11	0.534	2.096	0.571	2.878	0.601	1.489	0.63	1.635	0.521	1.818	0.541	2.604	0.538	0.907	0.557	0.919	0.508
1.34	0.581	1.024	0.531	4.911	0.562	4.55	0.521	3.763	0.529	1.275	0.513	1.325	0.505	3.874	0.441	3.998	0.459	1.488	0.436	1.3	0.367	4.045	0.638	2.66	0.474	2.539	0.449	2.493	0.54	4.003	0.486	3.113	0.534	2.099	0.57	2.881	0.602	1.49	0.631	1.637	0.521	1.82	0.541	2.607	0.538	0.908	0.557	0.92	0.509
1.342	0.581	1.025	0.53	4.917	0.564	4.556	0.522	3.768	0.529	1.276	0.514	1.326	0.505	3.878	0.441	4.003	0.46	1.49	0.436	1.302	0.367	4.05	0.639	2.663	0.473	2.542	0.448	2.496	0.54	4.008	0.489	3.117	0.534	2.101	0.57	2.885	0.601	1.492	0.632	1.639	0.521	1.823	0.54	2.61	0.539	0.909	0.558	0.921	0.51
1.343	0.581	1.027	0.53	4.923	0.565	4.561	0.522	3.772	0.53	1.278	0.514	1.328	0.506	3.883	0.441	4.008	0.46	1.492	0.436	1.304	0.367	4.055	0.639	2.666	0.471	2.546	0.448	2.499	0.539	4.012	0.492	3.121	0.534	2.104	0.57	2.888	0.6	1.494	0.633	1.641	0.521	1.825	0.54	2.613	0.539	0.91	0.558	0.922	0.51
1.345	0.58	1.028	0.53	4.929	0.566	4.567	0.523	3.777	0.53	1.279	0.514	1.329	0.507	3.888	0.441	4.013	0.461	1.494	0.436	1.305	0.367	4.06	0.64	2.67	0.47	2.549	0.447	2.502	0.539	4.017	0.495	3.125	0.534	2.106	0.57	2.892	0.6	1.496	0.633	1.643	0.521	1.827	0.54	2.616	0.538	0.911	0.558	0.923	0.511
1.346	0.579	1.029	0.529	4.935	0.566	4.572	0.523	3.781	0.53	1.281	0.514	1.331	0.508	3.892	0.441	4.017	0.461	1.496	0.436	1.307	0.366	4.065	0.64	2.673	0.469	2.552	0.446	2.505	0.538	4.022	0.498	3.128	0.535	2.109	0.57	2.895	0.599	1.498	0.633	1.645	0.521	1.829	0.54	2.619	0.537	0.912	0.558	0.925	0.511
1.348	0.579	1.03	0.529	4.941	0.567	4.578	0.524	3.786	0.53	1.282	0.514	1.333	0.509	3.897	0.442	4.022	0.462	1.497	0.436	1.308	0.366	4.07	0.64	2.676	0.468	2.555	0.446	2.508	0.537	4.027	0.502	3.132	0.535	2.111	0.57	2.899	0.599	1.499	0.633	1.647	0.521	1.831	0.541	2.622	0.537	0.913	0.558	0.926	0.512
1.35	0.578	1.032	0.528	4.947	0.569	4.583	0.524	3.79	0.53	1.284	0.514	1.334	0.51	3.902	0.443	4.027	0.462	1.499	0.436	1.31	0.366	4.075	0.641	2.679	0.467	2.558	0.445	2.511	0.535	4.032	0.505	3.136	0.535	2.114	0.57	2.902	0.598	1.501	0.633	1.649	0.522	1.834	0.541	2.626	0.538	0.914	0.559	0.927	0.512
1.351	0.578	1.033	0.528	4.953	0.569	4.589	0.524	3.795	0.53	1.285	0.515	1.336	0.511	3.906	0.445	4.032	0.463	1.501	0.436	1.311	0.366	4.08	0.64	2.682	0.465	2.561	0.445	2.514	0.534	4.037	0.507	3.14	0.535	2.116	0.57	2.906	0.597	1.503	0.632	1.651	0.522	1.836	0.541	2.629	0.539	0.916	0.56	0.928	0.512
1.353	0.577	1.034	0.528	4.959	0.571	4.594	0.525	3.8	0.53	1.287	0.515	1.337	0.512	3.911	0.445	4.037	0.464	1.503	0.435	1.313	0.366	4.084	0.64	2.686	0.464	2.564	0.444	2.517	0.532	4.041	0.51	3.143	0.535	2.119	0.569	2.909	0.597	1.505	0.632	1.653	0.522	1.838	0.542	2.632	0.541	0.917	0.56	0.929	0.513
1.354	0.576	1.035	0.527	4.965	0.572	4.6	0.525	3.804	0.53	1.288	0.516	1.339	0.513	3.916	0.445	4.041	0.465	1.505	0.435	1.315	0.366	4.089	0.64	2.689	0.463	2.567	0.444	2.52	0.53	4.046	0.513	3.147	0.535	2.121	0.569	2.913	0.597	1.507	0.632	1.655	0.523	1.84	0.542	2.635	0.542	0.918	0.56	0.93	0.513
1.356	0.576	1.037	0.527	4.97	0.574	4.605	0.524	3.809	0.53	1.29	0.516	1.341	0.514	3.92	0.446	4.046	0.466	1.506	0.435	1.316	0.365	4.094	0.64	2.692	0.463	2.57	0.443	2.523	0.528	4.051	0.514	3.151	0.535	2.124	0.569	2.916	0.596	1.508	0.631	1.657	0.523	1.842	0.543	2.638	0.543	0.919	0.561	0.931	0.514
1.358	0.575	1.038	0.527	4.976	0.574	4.611	0.524	3.813	0.531	1.292	0.517	1.342	0.515	3.925	0.446	4.051	0.467	1.508	0.435	1.318	0.365	4.099	0.64	2.695	0.462	2.573	0.442	2.526	0.526	4.056	0.517	3.155	0.536	2.126	0.569	2.919	0.596	1.51	0.63	1.659	0.523	1.845	0.544	2.641	0.544	0.92	0.561	0.932	0.514
1.359	0.574	1.039	0.526	4.982	0.575	4.616	0.524	3.818	0.531	1.293	0.517	1.344	0.516	3.93	0.447	4.056	0.467	1.51	0.435	1.319	0.365	4.104	0.639	2.698	0.462	2.576	0.442	2.529	0.525	4.061	0.518	3.158	0.536	2.129	0.57	2.923	0.595	1.512	0.631	1.661	0.524	1.847	0.545	2.644	0.545	0.921	0.562	0.933	0.514
1.361	0.574	1.04	0.526	4.988	0.576	4.622	0.523	3.822	0.531	1.295	0.518	1.345	0.517	3.935	0.448	4.061	0.468	1.512	0.435	1.321	0.365	4.109	0.639	2.702	0.461	2.579	0.442	2.532	0.524	4.066	0.52	3.162	0.536	2.132	0.57	2.926	0.594	1.514	0.631	1.663	0.524	1.849	0.545	2.648	0.546	0.922	0.562	0.935	0.515
1.363	0.573	1.041	0.525	4.994	0.577	4.627	0.522	3.827	0.531	1.296	0.518	1.347	0.518	3.939	0.45	4.066	0.469	1.514	0.435	1.322	0.365	4.114	0.638	2.705	0.461	2.582	0.441	2.535	0.522	4.07	0.521	3.166	0.536	2.134	0.57	2.93	0.593	1.516	0.63	1.665	0.524	1.851	0.546	2.651	0.547	0.923	0.563	0.936	0.516
1.364	0.572	1.043	0.525	5	0.578	4.632	0.522	3.831	0.531	1.298	0.519	1.349	0.518	3.944	0.45	4.07	0.47	1.515	0.435	1.324	0.365	4.119	0.637	2.708	0.461	2.585	0.441	2.538	0.521	4.075	0.523	3.17	0.536	2.137	0.57	2.933	0.592	1.517	0.63	1.667	0.525	1.853	0.546	2.654	0.547	0.924	0.563	0.937	0.517
1.366	0.571	1.044	0.525	5.006	0.579	4.638	0.522	3.836	0.531	1.299	0.519	1.35	0.519	3.949	0.452	4.075	0.471	1.517	0.435	1.326	0.366	4.123	0.637	2.711	0.461	2.588	0.441	2.541	0.52	4.08	0.525	3.173	0.536	2.139	0.571	2.937	0.59	1.519	0.629	1.669	0.525	1.856	0.546	2.657	0.547	0.925	0.564	0.938	0.517
1.367	0.57	1.045	0.524	5.012	0.58	4.643	0.523	3.84	0.531	1.301	0.52	1.352	0.519	3.953	0.453	4.08	0.472	1.519	0.435	1.327	0.366	4.128	0.637	2.714	0.462	2.592	0.44	2.544	0.52	4.085	0.527	3.177	0.536	2.142	0.571	2.94	0.588	1.521	0.629	1.671	0.526	1.858	0.546	2.66	0.547	0.927	0.564	0.939	0.518
1.369	0.57	1.046	0.523	5.018	0.58	4.649	0.523	3.845	0.531	1.302	0.52	1.353	0.52	3.958	0.455	4.085	0.473	1.521	0.435	1.329	0.366	4.133	0.637	2.718	0.462	2.595	0.44	2.547	0.52	4.09	0.528	3.181	0.536	2.144	0.571	2.944	0.587	1.523	0.629	1.673	0.526	1.86	0.546	2.663	0.546	0.928	0.564	0.94	0.518
1.371	0.569	1.048	0.523	5.024	0.58	4.654	0.524	3.849	0.531	1.304	0.521	1.355	0.521	3.963	0.457	4.09	0.474	1.523	0.435	1.33	0.366	4.138	0.636	2.721	0.462	2.598	0.439	2.55	0.52	4.095	0.53	3.185	0.536	2.147	0.571	2.947	0.586	1.525	0.63	1.675	0.526	1.862	0.546	2.666	0.544	0.929	0.565	0.941	0.518
1.372	0.568	1.049	0.522	5.03	0.58	4.66	0.525	3.854	0.531	1.305	0.522	1.357	0.522	3.967	0.459	4.095	0.474	1.524	0.435	1.332	0.366	4.143	0.636	2.724	0.463	2.601	0.439	2.553	0.519	4.099	0.531	3.188	0.536	2.149	0.571	2.951	0.585	1.526	0.631	1.677	0.527	1.864	0.546	2.67	0.543	0.93	0.565	0.942	0.518
1.374	0.567	1.05	0.522	5.036	0.58	4.665	0.525	3.859	0.531	1.307	0.522	1.358	0.523	3.972	0.46	4.099	0.475	1.526	0.436	1.333	0.367	4.148	0.635	2.727	0.464	2.604	0.438	2.556	0.519	4.104	0.533	3.192	0.535	2.152	0.571	2.954	0.584	1.528	0.631	1.679	0.527	1.867	0.545	2.673	0.543	0.931	0.566	0.943	0.518
1.375	0.566	1.051	0.521	5.042	0.58	4.671	0.526	3.863	0.531	1.308	0.523	1.36	0.523	3.977	0.461	4.104	0.476	1.528	0.436	1.335	0.367	4.153	0.635	2.731	0.465	2.607	0.438	2.559	0.519	4.109	0.533	3.196	0.536	2.154	0.571	2.958	0.583	1.53	0.63	1.681	0.527	1.869	0.545	2.676	0.542	0.932	0.567	0.945	0.518
1.377	0.565	1.053	0.52	5.048	0.58	4.676	0.526	3.868	0.531	1.31	0.523	1.361	0.524	3.981	0.463	4.109	0.477	1.53	0.436	1.337	0.368	4.158	0.634	2.734	0.467	2.61	0.437	2.562	0.519	4.114	0.535	3.2	0.536	2.157	0.571	2.961	0.582	1.532	0.63	1.683	0.527	1.871	0.545	2.679	0.543	0.933	0.567	0.946	0.518
1.379	0.565	1.054	0.52	5.053	0.58	4.682	0.526	3.872	0.531	1.312	0.524	1.363	0.525	3.986	0.463	4.114	0.478	1.532	0.436	1.338	0.368	4.163	0.633	2.737	0.468	2.613	0.437	2.565	0.519	4.119	0.535	3.204	0.535	2.159	0.571	2.965	0.581	1.533	0.628	1.685	0.528	1.873	0.544	2.682	0.541	0.934	0.567	0.947	0.519
1.38	0.564	1.055	0.519	5.059	0.58	4.687	0.527	3.877	0.531	1.313	0.525	1.365	0.525	3.991	0.465	4.119	0.479	1.533	0.436	1.34	0.368	4.167	0.632	2.74	0.469	2.616	0.436	2.568	0.518	4.123	0.536	3.207	0.535	2.162	0.571	2.968	0.58	1.535	0.623	1.687	0.528	1.875	0.544	2.685	0.543	0.935	0.568	0.948	0.519
1.382	0.563	1.056	0.519	5.065	0.579	4.693	0.527	3.881	0.531	1.315	0.525	1.366	0.526	3.995	0.466	4.123	0.48	1.535	0.436	1.341	0.368	4.172	0.631	2.743	0.471	2.619	0.436	2.571	0.517	4.128	0.537	3.211	0.535	2.164	0.572	2.972	0.578	1.537	0.616	1.689	0.527	1.878	0.543	2.689	0.544	0.936	0.568	0.949	0.518
1.384	0.562	1.058	0.518	5.071	0.579	4.698	0.527	3.886	0.531	1.316	0.526	1.368	0.527	4	0.467	4.128	0.481	1.537	0.437	1.343	0.369	4.177	0.63	2.747	0.473	2.622	0.436	2.574	0.517	4.133	0.539	3.215	0.534	2.167	0.572	2.975	0.576	1.539	0.609	1.69	0.526	1.88	0.542	2.692	0.544	0.937	0.568	0.95	0.518
1.385	0.561	1.059	0.517	5.077	0.579	4.704	0.527	3.89	0.531	1.318	0.526	1.369	0.528	4.005	0.468	4.133	0.482	1.539	0.437	1.344	0.369	4.182	0.629	2.75	0.474	2.625	0.435	2.577	0.515	4.138	0.54	3.219	0.534	2.17	0.572	2.979	0.575	1.541	0.603	1.692	0.527	1.882	0.542	2.695	0.543	0.939	0.569	0.951	0.519
1.387	0.56	1.06	0.517	5.083	0.579	4.709	0.527	3.895	0.53	1.319	0.527	1.371	0.528	4.009	0.469	4.138	0.483	1.541	0.438	1.346	0.37	4.187	0.628	2.753	0.476	2.628	0.435	2.58	0.514	4.143	0.542	3.222	0.533	2.172	0.572	2.982	0.574	1.542	0.598	1.694	0.527	1.884	0.541	2.698	0.543	0.94	0.569	0.952	0.519
1.388	0.559	1.061	0.516	5.089	0.58	4.715	0.526	3.899	0.53	1.321	0.527	1.373	0.528	4.014	0.469	4.143	0.483	1.542	0.438	1.348	0.37	4.192	0.626	2.756	0.478	2.631	0.435	2.583	0.513	4.148	0.543	3.226	0.533	2.175	0.572	2.986	0.573	1.544	0.594	1.696	0.526	1.886	0.54	2.701	0.542	0.941	0.569	0.953	0.519
1.39	0.558	1.062	0.515	5.095	0.581	4.72	0.525	3.904	0.53	1.322	0.527	1.374	0.529	4.019	0.469	4.148	0.484	1.544	0.438	1.349	0.371	4.197	0.625	2.759	0.48	2.634	0.435	2.586	0.511	4.152	0.544	3.23	0.532	2.177	0.573	2.989	0.572	1.546	0.595	1.698	0.526	1.888	0.54	2.704	0.541	0.942	0.57	0.955	0.52
1.392	0.557	1.064	0.514	5.101	0.581	4.726	0.525	3.908	0.53	1.324	0.528	1.376	0.53	4.023	0.471	4.152	0.484	1.546	0.439	1.351	0.371	4.202	0.623	2.763	0.481	2.637	0.434	2.589	0.509	4.157	0.546	3.234	0.532	2.18	0.573	2.992	0.571	1.548	0.595	1.7	0.525	1.891	0.538	2.707	0.54	0.943	0.57	0.956	0.52
1.393	0.556	1.065	0.514	5.107	0.581	4.731	0.524	3.913	0.53	1.325	0.528	1.377	0.531	4.028	0.473	4.157	0.485	1.548	0.439	1.352	0.372	4.206	0.621	2.766	0.483	2.641	0.434	2.592	0.507	4.162	0.546	3.237	0.532	2.182	0.573	2.996	0.568	1.55	0.592	1.702	0.525	1.893	0.536	2.711	0.539	0.944	0.57	0.957	0.52
1.395	0.556	1.066	0.513	5.113	0.582	4.737	0.524	3.918	0.529	1.327	0.529	1.379	0.531	4.033	0.475	4.162	0.486	1.55	0.44	1.354	0.372	4.211	0.62	2.769	0.486	2.644	0.433	2.595	0.505	4.167	0.546	3.241	0.532	2.185	0.573	2.999	0.565	1.551	0.59	1.704	0.524	1.895	0.534	2.714	0.539	0.945	0.57	0.958	0.52
1.396	0.555	1.067	0.512	5.119	0.583	4.742	0.523	3.922	0.529	1.328	0.529	1.381	0.532	4.037	0.476	4.167	0.487	1.551	0.44	1.355	0.373	4.216	0.618	2.772	0.488	2.647	0.433	2.598	0.503	4.172	0.546	3.245	0.532	2.187	0.574	3.003	0.562	1.553	0.588	1.706	0.523	1.897	0.533	2.717	0.539	0.946	0.57	0.959	0.519
1.398	0.554	1.069	0.511	5.125	0.583	4.748	0.522	3.927	0.529	1.33	0.53	1.382	0.532	4.042	0.478	4.172	0.488	1.553	0.441	1.357	0.373	4.221	0.616	2.775	0.49	2.65	0.433	2.601	0.501	4.177	0.547	3.249	0.531	2.19	0.574	3.006	0.561	1.555	0.588	1.708	0.522	1.899	0.531	2.72	0.539	0.947	0.57	0.96	0.519
1.4	0.554	1.07	0.511	5.13	0.582	4.753	0.521	3.931	0.529	1.332	0.53	1.384	0.533	4.047	0.479	4.177	0.489	1.555	0.441	1.358	0.374	4.226	0.614	2.779	0.491	2.653	0.433	2.604	0.499	4.181	0.547	3.252	0.531	2.192	0.574	3.01	0.56	1.557	0.586	1.71	0.522	1.902	0.53	2.723	0.539	0.948	0.57	0.961	0.519
1.401	0.553	1.071	0.51	5.136	0.582	4.759	0.52	3.936	0.529	1.333	0.531	1.385	0.533	4.051	0.481	4.181	0.49	1.557	0.441	1.36	0.375	4.231	0.612	2.782	0.493	2.656	0.433	2.607	0.497	4.186	0.547	3.256	0.531	2.195	0.574	3.013	0.558	1.559	0.586	1.712	0.521	1.904	0.529	2.726	0.536	0.95	0.57	0.962	0.518
1.403	0.552	1.072	0.509	5.142	0.582	4.764	0.519	3.94	0.529	1.335	0.531	1.387	0.533	4.056	0.482	4.186	0.491	1.558	0.442	1.362	0.376	4.236	0.61	2.785	0.496	2.659	0.432	2.61	0.495	4.191	0.548	3.26	0.53	2.197	0.574	3.017	0.557	1.56	0.587	1.714	0.521	1.906	0.527	2.729	0.535	0.951	0.57	0.963	0.518
1.405	0.551	1.074	0.509	5.148	0.584	4.77	0.518	3.945	0.528	1.336	0.532	1.389	0.533	4.061	0.483	4.191	0.492	1.56	0.442	1.363	0.376	4.241	0.608	2.788	0.497	2.662	0.432	2.613	0.492	4.196	0.549	3.264	0.53	2.2	0.574	3.02	0.556	1.562	0.587	1.716	0.52	1.908	0.526	2.733	0.533	0.952	0.569	0.965	0.518
1.406	0.55	1.075	0.508	5.154	0.584	4.775	0.517	3.949	0.528	1.338	0.532	1.39	0.533	4.065	0.484	4.196	0.492	1.562	0.443	1.365	0.377	4.245	0.605	2.791	0.499	2.665	0.432	2.616	0.49	4.201	0.55	3.267	0.529	2.202	0.575	3.024	0.555	1.564	0.582	1.718	0.519	1.91	0.525	2.736	0.532	0.953	0.569	0.966	0.517
1.408	0.549	1.076	0.507	5.16	0.584	4.781	0.516	3.954	0.528	1.339	0.533	1.392	0.533	4.07	0.485	4.201	0.493	1.564	0.443	1.366	0.377	4.25	0.604	2.795	0.501	2.668	0.432	2.619	0.488	4.206	0.55	3.271	0.529	2.205	0.574	3.027	0.554	1.566	0.58	1.72	0.519	1.913	0.524	2.739	0.532	0.954	0.569	0.967	0.517
1.409	0.549	1.077	0.507	5.166	0.584	4.786	0.516	3.958	0.527	1.341	0.533	1.393	0.534	4.075	0.485	4.205	0.493	1.566	0.444	1.368	0.378	4.255	0.601	2.798	0.503	2.671	0.432	2.622	0.485	4.21	0.551	3.275	0.529	2.207	0.574	3.031	0.553	1.568	0.579	1.722	0.519	1.915	0.523	2.742	0.531	0.955	0.568	0.968	0.516
1.411	0.548	1.079	0.506	5.172	0.584	4.792	0.516	3.963	0.527	1.342	0.534	1.395	0.534	4.079	0.487	4.21	0.493	1.567	0.444	1.369	0.379	4.26	0.599	2.801	0.505	2.674	0.432	2.625	0.483	4.215	0.551	3.279	0.528	2.21	0.574	3.034	0.552	1.569	0.578	1.724	0.519	1.917	0.522	2.745	0.53	0.956	0.568	0.969	0.516
1.413	0.548	1.08	0.506	5.178	0.584	4.797	0.516	3.967	0.526	1.344	0.534	1.397	0.534	4.084	0.488	4.215	0.493	1.569	0.445	1.371	0.38	4.265	0.597	2.804	0.506	2.677	0.432	2.628	0.48	4.22	0.551	3.282	0.527	2.213	0.574	3.038	0.55	1.571	0.576	1.726	0.519	1.919	0.521	2.748	0.528	0.957	0.568	0.97	0.515
1.414	0.547	1.081	0.505	5.184	0.585	4.803	0.517	3.972	0.526	1.345	0.535	1.398	0.534	4.089	0.489	4.22	0.493	1.571	0.445	1.373	0.381	4.27	0.594	2.808	0.508	2.68	0.432	2.631	0.478	4.225	0.552	3.286	0.526	2.215	0.573	3.041	0.549	1.573	0.575	1.728	0.518	1.921	0.519	2.751	0.527	0.958	0.568	0.971	0.515
1.416	0.546	1.082	0.504	5.19	0.585	4.808	0.519	3.977	0.525	1.347	0.535	1.4	0.534	4.093	0.49	4.225	0.493	1.573	0.446	1.374	0.381	4.275	0.592	2.811	0.509	2.683	0.432	2.634	0.476	4.23	0.552	3.29	0.525	2.218	0.573	3.045	0.549	1.575	0.575	1.73	0.518	1.924	0.519	2.755	0.526	0.959	0.568	0.972	0.514
1.418	0.546	1.083	0.503	5.196	0.584	4.814	0.52	3.981	0.525	1.348	0.536	1.401	0.534	4.098	0.491	4.23	0.492	1.575	0.446	1.376	0.382	4.28	0.59	2.814	0.511	2.686	0.433	2.637	0.475	4.235	0.553	3.294	0.525	2.22	0.572	3.048	0.548	1.577	0.574	1.732	0.518	1.926	0.518	2.758	0.526	0.96	0.569	0.973	0.513
1.419	0.545	1.085	0.502	5.202	0.584	4.819	0.52	3.986	0.524	1.35	0.536	1.403	0.534	4.103	0.492	4.234	0.492	1.576	0.447	1.377	0.383	4.285	0.588	2.817	0.512	2.69	0.433	2.64	0.473	4.239	0.554	3.297	0.524	2.223	0.572	3.052	0.547	1.578	0.574	1.734	0.518	1.928	0.516	2.761	0.525	0.962	0.569	0.974	0.513
1.421	0.544	1.086	0.502	5.207	0.584	4.825	0.52	3.99	0.524	1.352	0.537	1.405	0.534	4.107	0.492	4.239	0.491	1.578	0.447	1.379	0.383	4.289	0.585	2.82	0.513	2.693	0.433	2.643	0.472	4.244	0.555	3.301	0.524	2.225	0.571	3.055	0.547	1.58	0.573	1.736	0.518	1.93	0.516	2.764	0.524	0.963	0.569	0.976	0.512
1.422	0.544	1.087	0.501	5.213	0.584	4.83	0.52	3.995	0.523	1.353	0.537	1.406	0.534	4.112	0.493	4.244	0.491	1.58	0.448	1.38	0.384	4.294	0.583	2.824	0.514	2.696	0.434	2.646	0.471	4.249	0.557	3.305	0.523	2.228	0.57	3.058	0.547	1.582	0.573	1.738	0.517	1.932	0.515	2.767	0.524	0.964	0.568	0.977	0.512
1.424	0.543	1.088	0.501	5.219	0.582	4.836	0.52	3.999	0.523	1.355	0.537	1.408	0.535	4.117	0.493	4.249	0.49	1.582	0.449	1.382	0.385	4.299	0.581	2.827	0.516	2.699	0.434	2.649	0.47	4.254	0.558	3.309	0.522	2.23	0.57	3.062	0.546	1.584	0.573	1.74	0.517	1.935	0.514	2.77	0.523	0.965	0.568	0.978	0.511
1.426	0.542	1.09	0.501	5.225	0.582	4.841	0.52	4.004	0.523	1.356	0.537	1.409	0.535	4.121	0.494	4.254	0.489	1.584	0.449	1.384	0.386	4.304	0.579	2.83	0.517	2.702	0.435	2.652	0.469	4.259	0.559	3.312	0.521	2.233	0.569	3.065	0.546	1.586	0.573	1.742	0.517	1.937	0.514	2.773	0.522	0.966	0.567	0.979	0.511
1.427	0.541	1.091	0.5	5.231	0.581	4.847	0.52	4.008	0.522	1.358	0.538	1.411	0.535	4.126	0.494	4.259	0.488	1.585	0.45	1.385	0.387	4.309	0.577	2.833	0.518	2.705	0.435	2.655	0.468	4.264	0.56	3.316	0.521	2.235	0.568	3.069	0.546	1.587	0.573	1.744	0.517	1.939	0.513	2.777	0.521	0.967	0.567	0.98	0.51
1.429	0.54	1.092	0.499	5.237	0.58	4.852	0.519	4.013	0.522	1.359	0.538	1.413	0.534	4.131	0.495	4.263	0.487	1.587	0.451	1.387	0.388	4.314	0.575	2.836	0.519	2.708	0.436	2.658	0.467	4.268	0.562	3.32	0.52	2.238	0.567	3.072	0.545	1.589	0.573	1.746	0.517	1.941	0.514	2.78	0.52	0.968	0.566	0.981	0.51
1.43	0.54	1.093	0.499	5.243	0.579	4.858	0.519	4.017	0.521	1.361	0.538	1.414	0.534	4.135	0.496	4.268	0.487	1.589	0.452	1.388	0.388	4.319	0.573	2.84	0.521	2.711	0.437	2.661	0.466	4.273	0.562	3.324	0.518	2.24	0.567	3.076	0.545	1.591	0.573	1.748	0.517	1.943	0.515	2.783	0.519	0.969	0.566	0.982	0.509
1.432	0.539	1.095	0.498	5.249	0.578	4.863	0.518	4.022	0.521	1.362	0.538	1.416	0.534	4.14	0.496	4.273	0.486	1.591	0.452	1.39	0.389	4.324	0.571	2.843	0.522	2.714	0.437	2.664	0.464	4.278	0.563	3.327	0.517	2.243	0.566	3.079	0.545	1.593	0.574	1.75	0.518	1.946	0.515	2.786	0.517	0.97	0.565	0.983	0.508
1.434	0.539	1.096	0.498	5.255	0.578	4.869	0.517	4.026	0.52	1.364	0.538	1.417	0.534	4.145	0.496	4.278	0.485	1.593	0.453	1.391	0.39	4.328	0.569	2.846	0.523	2.717	0.438	2.667	0.463	4.283	0.563	3.331	0.516	2.245	0.565	3.083	0.544	1.595	0.574	1.752	0.518	1.948	0.516	2.789	0.516	0.971	0.564	0.984	0.508
1.435	0.539	1.097	0.497	5.261	0.577	4.874	0.516	4.031	0.52	1.365	0.538	1.419	0.534	4.149	0.496	4.283	0.484	1.594	0.453	1.393	0.391	4.333	0.567	2.849	0.524	2.72	0.438	2.67	0.462	4.288	0.563	3.335	0.516	2.248	0.565	3.086	0.543	1.596	0.574	1.754	0.519	1.95	0.517	2.792	0.515	0.973	0.564	0.986	0.507
1.437	0.538	1.098	0.496	5.267	0.576	4.879	0.514	4.036	0.519	1.367	0.538	1.421	0.533	4.154	0.497	4.287	0.483	1.596	0.454	1.395	0.392	4.338	0.565	2.852	0.525	2.723	0.439	2.673	0.46	4.292	0.562	3.339	0.515	2.251	0.565	3.09	0.542	1.598	0.574	1.756	0.519	1.952	0.517	2.795	0.514	0.974	0.564	0.987	0.507
1.439	0.538	1.1	0.495	5.273	0.576	4.885	0.513	4.04	0.519	1.368	0.539	1.422	0.533	4.159	0.497	4.292	0.483	1.598	0.454	1.396	0.393	4.343	0.563	2.856	0.526	2.726	0.44	2.676	0.459	4.297	0.562	3.342	0.514	2.253	0.564	3.093	0.541	1.6	0.575	1.758	0.519	1.954	0.518	2.799	0.513	0.975	0.564	0.988	0.506
1.44	0.537	1.101	0.495	5.279	0.576	4.89	0.511	4.045	0.518	1.37	0.539	1.424	0.533	4.163	0.497	4.297	0.483	1.6	0.455	1.398	0.394	4.348	0.561	2.859	0.527	2.729	0.441	2.679	0.459	4.302	0.562	3.346	0.514	2.256	0.563	3.097	0.54	1.602	0.575	1.76	0.52	1.957	0.519	2.802	0.512	0.976	0.564	0.989	0.506
1.442	0.536	1.102	0.494	5.284	0.576	4.896	0.509	4.049	0.517	1.372	0.539	1.425	0.533	4.168	0.498	4.302	0.482	1.602	0.456	1.399	0.394	4.353	0.56	2.862	0.527	2.732	0.441	2.682	0.458	4.307	0.562	3.35	0.513	2.258	0.563	3.1	0.538	1.604	0.575	1.762	0.52	1.959	0.52	2.805	0.511	0.977	0.564	0.99	0.505
1.443	0.536	1.103	0.494	5.29	0.576	4.901	0.508	4.054	0.517	1.373	0.539	1.427	0.533	4.173	0.498	4.307	0.482	1.603	0.457	1.401	0.395	4.358	0.558	2.865	0.528	2.735	0.442	2.685	0.458	4.312	0.562	3.354	0.512	2.261	0.563	3.104	0.537	1.605	0.576	1.764	0.521	1.961	0.52	2.808	0.511	0.978	0.564	0.991	0.505
1.445	0.535	1.104	0.493	5.296	0.576	4.907	0.506	4.058	0.516	1.375	0.539	1.429	0.532	4.177	0.498	4.312	0.482	1.605	0.458	1.402	0.396	4.363	0.557	2.868	0.528	2.739	0.443	2.688	0.458	4.317	0.562	3.357	0.511	2.263	0.562	3.107	0.536	1.607	0.577	1.766	0.522	1.963	0.521	2.811	0.511	0.979	0.564	0.992	0.504
1.447	0.535	1.106	0.493	5.302	0.576	4.912	0.504	4.063	0.516	1.376	0.539	1.43	0.532	4.182	0.498	4.316	0.482	1.607	0.458	1.404	0.397	4.367	0.555	2.872	0.528	2.742	0.445	2.691	0.458	4.321	0.562	3.361	0.509	2.266	0.561	3.111	0.535	1.609	0.577	1.768	0.522	1.965	0.522	2.814	0.511	0.98	0.564	0.993	0.503
1.448	0.534	1.107	0.492	5.308	0.574	4.918	0.502	4.067	0.515	1.378	0.539	1.432	0.531	4.187	0.499	4.321	0.482	1.609	0.459	1.406	0.398	4.372	0.554	2.875	0.529	2.745	0.446	2.694	0.458	4.326	0.562	3.365	0.509	2.268	0.561	3.114	0.533	1.611	0.577	1.769	0.522	1.968	0.523	2.817	0.511	0.981	0.564	0.994	0.503
1.45	0.534	1.108	0.492	5.314	0.575	4.923	0.501	4.072	0.514	1.379	0.539	1.433	0.531	4.192	0.498	4.326	0.481	1.611	0.459	1.407	0.399	4.377	0.553	2.878	0.529	2.748	0.447	2.697	0.458	4.331	0.562	3.369	0.507	2.271	0.56	3.118	0.532	1.613	0.578	1.771	0.522	1.97	0.525	2.821	0.51	0.982	0.564	0.996	0.503
1.451	0.533	1.109	0.491	5.32	0.576	4.929	0.5	4.076	0.513	1.381	0.539	1.435	0.531	4.196	0.498	4.331	0.481	1.612	0.461	1.409	0.4	4.382	0.552	2.881	0.53	2.751	0.448	2.701	0.459	4.336	0.562	3.373	0.506	2.273	0.56	3.121	0.531	1.614	0.578	1.773	0.523	1.972	0.526	2.824	0.508	0.983	0.564	0.997	0.502
1.453	0.533	1.111	0.49	5.326	0.576	4.934	0.498	4.081	0.512	1.382	0.539	1.437	0.531	4.201	0.497	4.336	0.481	1.614	0.461	1.41	0.401	4.387	0.55	2.885	0.53	2.754	0.449	2.704	0.459	4.341	0.561	3.376	0.506	2.276	0.559	3.125	0.53	1.616	0.579	1.775	0.523	1.974	0.527	2.827	0.508	0.985	0.564	0.998	0.502
1.455	0.532	1.112	0.49	5.332	0.575	4.94	0.495	4.085	0.512	1.384	0.539	1.438	0.53	4.206	0.497	4.341	0.481	1.616	0.462	1.412	0.402	4.392	0.55	2.888	0.531	2.757	0.45	2.707	0.46	4.346	0.56	3.38	0.505	2.278	0.559	3.128	0.529	1.618	0.579	1.777	0.524	1.976	0.528	2.83	0.508	0.986	0.563	0.999	0.501
1.456	0.532	1.113	0.49	5.338	0.575	4.945	0.493	4.09	0.511	1.385	0.538	1.44	0.53	4.21	0.496	4.345	0.481	1.618	0.462	1.413	0.403	4.397	0.549	2.891	0.532	2.76	0.451	2.71	0.461	4.35	0.559	3.384	0.504	2.281	0.558	3.131	0.528	1.62	0.579	1.779	0.524	1.979	0.529	2.833	0.506	0.987	0.563	1	0.501
1.458	0.532	1.114	0.489	5.344	0.574	4.951	0.491	4.095	0.51	1.387	0.538	1.441	0.53	4.215	0.496	4.35	0.481	1.62	0.463	1.415	0.404	4.402	0.549	2.894	0.532	2.763	0.452	2.713	0.462	4.355	0.558	3.388	0.504	2.283	0.558	3.135	0.528	1.622	0.58	1.781	0.524	1.981	0.53	2.836	0.505	0.988	0.562	1.001	0.5
1.46	0.531	1.116	0.489	5.35	0.574	4.956	0.489	4.099	0.51	1.388	0.538	1.443	0.53	4.22	0.497	4.355	0.481	1.621	0.463	1.417	0.405	4.407	0.548	2.897	0.533	2.766	0.453	2.716	0.463	4.36	0.558	3.391	0.503	2.286	0.557	3.138	0.527	1.623	0.58	1.783	0.524	1.983	0.531	2.839	0.504	0.989	0.562	1.002	0.5
1.461	0.531	1.117	0.488	5.356	0.573	4.962	0.487	4.104	0.509	1.39	0.538	1.444	0.529	4.224	0.496	4.36	0.481	1.623	0.464	1.418	0.405	4.411	0.548	2.901	0.533	2.769	0.454	2.719	0.463	4.365	0.557	3.395	0.502	2.288	0.557	3.142	0.527	1.625	0.581	1.785	0.525	1.985	0.531	2.843	0.502	0.99	0.562	1.003	0.499
1.463	0.531	1.118	0.488	5.361	0.572	4.967	0.485	4.108	0.508	1.392	0.538	1.446	0.529	4.229	0.496	4.365	0.482	1.625	0.465	1.42	0.406	4.416	0.548	2.904	0.533	2.772	0.455	2.722	0.464	4.37	0.556	3.399	0.502	2.291	0.556	3.145	0.529	1.627	0.581	1.787	0.525	1.987	0.531	2.846	0.5	0.991	0.562	1.004	0.499
1.464	0.531	1.119	0.487	5.367	0.571	4.973	0.485	4.113	0.508	1.393	0.538	1.448	0.529	4.234	0.495	4.369	0.481	1.627	0.465	1.421	0.406	4.421	0.548	2.907	0.533	2.775	0.457	2.725	0.465	4.375	0.555	3.403	0.502	2.294	0.556	3.149	0.529	1.629	0.581	1.789	0.525	1.989	0.532	2.849	0.5	0.992	0.562	1.006	0.498
1.466	0.532	1.121	0.487	5.373	0.571	4.978	0.483	4.117	0.508	1.395	0.538	1.449	0.528	4.238	0.494	4.374	0.48	1.629	0.466	1.423	0.407	4.426	0.548	2.91	0.534	2.778	0.458	2.728	0.465	4.379	0.553	3.406	0.502	2.296	0.556	3.152	0.53	1.631	0.582	1.791	0.525	1.992	0.533	2.852	0.499	0.993	0.562	1.007	0.497
1.468	0.532	1.122	0.486	5.379	0.571	4.984	0.483	4.122	0.507	1.396	0.537	1.451	0.528	4.243	0.494	4.379	0.479	1.63	0.466	1.424	0.408	4.431	0.549	2.913	0.534	2.781	0.459	2.731	0.466	4.384	0.552	3.41	0.502	2.299	0.555	3.156	0.531	1.632	0.583	1.793	0.525	1.994	0.533	2.855	0.497	0.994	0.562	1.008	0.497
1.469	0.532	1.123	0.486	5.385	0.57	4.989	0.482	4.126	0.506	1.398	0.537	1.452	0.527	4.248	0.493	4.384	0.478	1.632	0.467	1.426	0.409	4.436	0.55	2.917	0.534	2.784	0.46	2.734	0.466	4.389	0.551	3.414	0.503	2.301	0.555	3.159	0.533	1.634	0.584	1.795	0.525	1.996	0.533	2.858	0.496	0.996	0.561	1.009	0.496
1.471	0.532	1.124	0.485	5.391	0.569	4.995	0.482	4.131	0.506	1.399	0.537	1.454	0.527	4.252	0.493	4.389	0.478	1.634	0.467	1.428	0.41	4.441	0.551	2.92	0.534	2.788	0.462	2.737	0.465	4.394	0.549	3.418	0.503	2.304	0.554	3.163	0.534	1.636	0.584	1.797	0.525	1.998	0.532	2.861	0.495	0.997	0.56	1.01	0.495
1.472	0.533	1.125	0.485	5.397	0.569	5	0.481	4.135	0.506	1.401	0.537	1.456	0.527	4.257	0.492	4.394	0.477	1.636	0.467	1.429	0.411	4.446	0.552	2.923	0.534	2.791	0.463	2.74	0.464	4.399	0.548	3.421	0.504	2.306	0.554	3.166	0.534	1.638	0.584	1.799	0.524	2	0.531	2.865	0.493	0.998	0.56	1.011	0.495
1.474	0.533	1.127	0.485	5.403	0.568	5.006	0.482	4.14	0.506	1.402	0.536	1.457	0.526	4.262	0.491	4.398	0.476	1.637	0.467	1.431	0.412	4.45	0.554	2.926	0.534	2.794	0.464	2.743	0.464	4.404	0.548	3.425	0.505	2.309	0.553	3.17	0.536	1.64	0.585	1.801	0.524	2.003	0.531	2.868	0.49	0.999	0.56	1.012	0.494
1.476	0.533	1.128	0.484	5.409	0.568	5.011	0.482	4.145	0.506	1.404	0.536	1.459	0.526	4.266	0.49	4.403	0.476	1.639	0.468	1.432	0.412	4.455	0.555	2.929	0.534	2.797	0.465	2.746	0.464	4.408	0.546	3.429	0.506	2.311	0.553	3.173	0.537	1.641	0.585	1.803	0.524	2.005	0.53	2.871	0.489	1	0.56	1.013	0.493
1.477	0.534	1.129	0.484	5.415	0.568	5.017	0.484	4.149	0.506	1.405	0.536	1.46	0.525	4.271	0.489	4.408	0.474	1.641	0.468	1.434	0.413	4.46	0.557	2.933	0.534	2.8	0.466	2.749	0.464	4.413	0.546	3.433	0.507	2.314	0.552	3.177	0.539	1.643	0.585	1.805	0.523	2.007	0.529	2.874	0.489	1.001	0.559	1.014	0.493
1.479	0.534	1.13	0.483	5.421	0.569	5.022	0.485	4.154	0.506	1.407	0.536	1.462	0.525	4.276	0.487	4.413	0.473	1.643	0.469	1.435	0.414	4.465	0.559	2.936	0.535	2.803	0.468	2.752	0.465	4.418	0.544	3.436	0.509	2.316	0.552	3.18	0.54	1.645	0.586	1.807	0.523	2.009	0.529	2.877	0.484	1.002	0.558	1.016	0.492
1.481	0.535	1.132	0.483	5.427	0.569	5.028	0.486	4.158	0.506	1.408	0.536	1.464	0.525	4.28	0.486	4.418	0.472	1.645	0.469	1.437	0.414	4.47	0.561	2.939	0.535	2.806	0.469	2.755	0.465	4.423	0.543	3.44	0.511	2.319	0.552	3.184	0.542	1.647	0.586	1.809	0.522	2.011	0.528	2.88	0.483	1.003	0.556	1.017	0.491
1.482	0.535	1.133	0.483	5.433	0.568	5.033	0.487	4.163	0.506	1.41	0.535	1.465	0.524	4.285	0.485	4.422	0.472	1.646	0.469	1.438	0.415	4.475	0.562	2.942	0.535	2.809	0.471	2.758	0.466	4.428	0.541	3.444	0.512	2.321	0.551	3.187	0.547	1.649	0.587	1.811	0.522	2.014	0.528	2.883	0.479	1.004	0.554	1.018	0.49
1.484	0.536	1.134	0.482	5.439	0.568	5.039	0.486	4.167	0.506	1.412	0.535	1.467	0.524	4.29	0.484	4.427	0.471	1.648	0.47	1.44	0.415	4.48	0.564	2.945	0.535	2.812	0.473	2.761	0.467	4.432	0.54	3.448	0.513	2.324	0.551	3.191	0.552	1.65	0.589	1.813	0.522	2.016	0.528	2.887	0.478	1.005	0.553	1.019	0.489
1.485	0.536	1.135	0.482	5.444	0.569	5.044	0.486	4.172	0.506	1.413	0.535	1.468	0.524	4.294	0.483	4.432	0.47	1.65	0.47	1.442	0.416	4.485	0.566	2.949	0.535	2.815	0.474	2.764	0.467	4.437	0.538	3.451	0.515	2.326	0.551	3.194	0.554	1.652	0.59	1.815	0.522	2.018	0.527	2.89	0.478	1.006	0.551	1.02	0.488
1.487	0.536	1.137	0.482	5.45	0.569	5.05	0.485	4.176	0.506	1.415	0.535	1.47	0.524	4.299	0.482	4.437	0.469	1.652	0.47	1.443	0.417	4.489	0.568	2.952	0.535	2.818	0.475	2.767	0.468	4.442	0.537	3.455	0.517	2.329	0.551	3.198	0.556	1.654	0.591	1.817	0.521	2.02	0.526	2.893	0.477	1.008	0.55	1.021	0.488
1.489	0.537	1.138	0.481	5.456	0.568	5.055	0.484	4.181	0.506	1.416	0.534	1.472	0.523	4.304	0.48	4.442	0.469	1.654	0.47	1.445	0.417	4.494	0.57	2.955	0.536	2.821	0.476	2.77	0.468	4.447	0.535	3.459	0.519	2.332	0.551	3.201	0.56	1.656	0.591	1.819	0.521	2.022	0.526	2.896	0.477	1.009	0.55	1.022	0.487
1.49	0.537	1.139	0.481	5.462	0.567	5.061	0.483	4.185	0.507	1.418	0.534	1.473	0.523	4.308	0.48	4.447	0.468	1.655	0.471	1.446	0.417	4.499	0.571	2.958	0.536	2.824	0.477	2.773	0.469	4.452	0.533	3.463	0.521	2.334	0.551	3.204	0.563	1.658	0.592	1.821	0.52	2.025	0.525	2.899	0.477	1.01	0.55	1.023	0.486
1.492	0.538	1.14	0.481	5.468	0.565	5.066	0.483	4.19	0.507	1.419	0.533	1.475	0.523	4.313	0.479	4.451	0.468	1.657	0.471	1.448	0.418	4.504	0.574	2.962	0.536	2.827	0.479	2.776	0.469	4.457	0.531	3.466	0.523	2.337	0.551	3.208	0.565	1.659	0.592	1.823	0.519	2.027	0.524	2.902	0.477	1.011	0.55	1.024	0.485
1.493	0.538	1.142	0.481	5.474	0.562	5.072	0.482	4.194	0.507	1.421	0.533	1.476	0.523	4.318	0.478	4.456	0.468	1.659	0.47	1.449	0.418	4.509	0.575	2.965	0.536	2.83	0.48	2.779	0.469	4.461	0.53	3.47	0.525	2.339	0.552	3.211	0.567	1.661	0.593	1.825	0.518	2.029	0.524	2.905	0.477	1.012	0.55	1.026	0.484
1.495	0.539	1.143	0.481	5.48	0.56	5.077	0.482	4.199	0.507	1.422	0.533	1.478	0.522	4.322	0.477	4.461	0.468	1.661	0.47	1.451	0.419	4.514	0.577	2.968	0.536	2.834	0.482	2.782	0.469	4.466	0.527	3.474	0.527	2.342	0.552	3.215	0.571	1.663	0.594	1.827	0.517	2.031	0.524	2.909	0.476	1.013	0.549	1.027	0.483
1.497	0.539	1.144	0.48	5.486	0.558	5.083	0.482	4.204	0.507	1.424	0.533	1.48	0.522	4.327	0.475	4.466	0.468	1.663	0.47	1.453	0.419	4.519	0.579	2.971	0.536	2.837	0.483	2.785	0.468	4.471	0.526	3.478	0.529	2.344	0.553	3.218	0.575	1.665	0.594	1.829	0.516	2.033	0.524	2.912	0.475	1.014	0.549	1.028	0.483
1.498	0.54	1.145	0.48	5.492	0.557	5.088	0.482	4.208	0.508	1.425	0.532	1.481	0.521	4.332	0.474	4.471	0.467	1.664	0.47	1.454	0.419	4.524	0.58	2.974	0.536	2.84	0.484	2.788	0.467	4.476	0.523	3.481	0.531	2.347	0.553	3.222	0.577	1.667	0.595	1.831	0.515	2.036	0.524	2.915	0.475	1.015	0.548	1.029	0.482
1.5	0.54	1.146	0.479	5.498	0.556	5.094	0.482	4.213	0.508	1.427	0.532	1.483	0.521	4.336	0.472	4.476	0.467	1.666	0.47	1.456	0.42	4.529	0.581	2.978	0.536	2.843	0.486	2.791	0.466	4.481	0.522	3.485	0.533	2.349	0.554	3.225	0.578	1.668	0.596	1.833	0.514	2.038	0.524	2.918	0.475	1.016	0.547	1.03	0.481
1.502	0.54	1.148	0.479	5.504	0.556	5.099	0.483	4.217	0.508	1.428	0.531	1.484	0.52	4.341	0.471	4.48	0.467	1.668	0.47	1.457	0.42	4.533	0.582	2.981	0.536	2.846	0.487	2.794	0.466	4.486	0.519	3.489	0.535	2.352	0.555	3.229	0.583	1.67	0.596	1.835	0.513	2.04	0.524	2.921	0.475	1.017	0.546	1.031	0.481
1.503	0.54	1.149	0.479	5.51	0.554	5.105	0.484	4.222	0.508	1.43	0.531	1.486	0.52	4.346	0.47	4.485	0.467	1.67	0.47	1.459	0.42	4.538	0.583	2.984	0.536	2.849	0.488	2.797	0.465	4.49	0.518	3.493	0.537	2.354	0.555	3.232	0.588	1.672	0.597	1.837	0.511	2.042	0.524	2.924	0.474	1.019	0.545	1.032	0.48
1.505	0.541	1.15	0.479	5.516	0.554	5.11	0.485	4.226	0.508	1.431	0.53	1.488	0.519	4.35	0.469	4.49	0.467	1.672	0.469	1.46	0.42	4.543	0.584	2.987	0.535	2.852	0.489	2.8	0.465	4.495	0.516	3.496	0.54	2.357	0.555	3.236	0.591	1.674	0.598	1.839	0.511	2.044	0.525	2.927	0.473	1.02	0.544	1.033	0.479
1.506	0.541	1.151	0.479	5.521	0.553	5.115	0.486	4.231	0.508	1.433	0.53	1.489	0.519	4.355	0.468	4.495	0.467	1.673	0.469	1.462	0.421	4.548	0.585	2.99	0.535	2.855	0.491	2.803	0.465	4.5	0.515	3.5	0.542	2.359	0.556	3.239	0.594	1.676	0.599	1.841	0.51	2.047	0.525	2.931	0.472	1.021	0.544	1.034	0.479
1.508	0.542	1.153	0.479	5.527	0.552	5.121	0.487	4.235	0.508	1.435	0.529	1.491	0.518	4.36	0.468	4.5	0.467	1.675	0.469	1.464	0.421	4.553	0.586	2.994	0.535	2.858	0.491	2.806	0.465	4.505	0.513	3.504	0.542	2.362	0.556	3.243	0.596	1.677	0.6	1.843	0.509	2.049	0.526	2.934	0.471	1.022	0.545	1.036	0.48
1.51	0.542	1.154	0.478	5.533	0.551	5.126	0.489	4.24	0.508	1.436	0.529	1.492	0.517	4.364	0.468	4.504	0.467	1.677	0.468	1.465	0.421	4.558	0.586	2.997	0.535	2.861	0.492	2.809	0.465	4.51	0.511	3.508	0.542	2.364	0.557	3.246	0.597	1.679	0.601	1.845	0.508	2.051	0.526	2.937	0.47	1.023	0.545	1.037	0.48
1.511	0.542	1.155	0.478	5.539	0.55	5.132	0.491	4.244	0.509	1.438	0.529	1.494	0.517	4.369	0.467	4.509	0.467	1.679	0.468	1.467	0.421	4.563	0.587	3	0.534	2.864	0.493	2.812	0.464	4.515	0.51	3.511	0.543	2.367	0.558	3.25	0.597	1.681	0.601	1.847	0.507	2.053	0.526	2.94	0.47	1.024	0.545	1.038	0.48
1.513	0.542	1.156	0.478	5.545	0.549	5.137	0.492	4.249	0.509	1.439	0.528	1.496	0.516	4.374	0.466	4.514	0.467	1.681	0.467	1.468	0.421	4.568	0.587	3.003	0.534	2.867	0.494	2.815	0.464	4.519	0.509	3.515	0.544	2.369	0.558	3.253	0.595	1.683	0.602	1.848	0.507	2.055	0.527	2.943	0.47	1.025	0.544	1.039	0.479
1.514	0.543	1.158	0.478	5.551	0.548	5.143	0.494	4.253	0.509	1.441	0.528	1.497	0.515	4.378	0.466	4.519	0.467	1.682	0.466	1.47	0.421	4.572	0.587	3.006	0.534	2.87	0.495	2.818	0.464	4.524	0.507	3.519	0.545	2.372	0.558	3.257	0.593	1.685	0.603	1.85	0.507	2.058	0.527	2.946	0.471	1.026	0.544	1.04	0.479
1.516	0.543	1.159	0.478	5.557	0.547	5.148	0.494	4.258	0.509	1.442	0.527	1.499	0.515	4.383	0.465	4.524	0.467	1.684	0.466	1.471	0.421	4.577	0.587	3.01	0.533	2.873	0.495	2.821	0.464	4.529	0.506	3.523	0.548	2.375	0.558	3.26	0.592	1.686	0.604	1.852	0.506	2.06	0.527	2.95	0.471	1.027	0.544	1.041	0.479
1.518	0.544	1.16	0.479	5.563	0.546	5.154	0.495	4.263	0.509	1.444	0.527	1.5	0.514	4.388	0.463	4.529	0.467	1.686	0.465	1.473	0.421	4.582	0.587	3.013	0.533	2.876	0.496	2.824	0.464	4.534	0.505	3.526	0.549	2.377	0.559	3.264	0.592	1.688	0.604	1.854	0.506	2.062	0.526	2.953	0.472	1.028	0.543	1.042	0.479
1.519	0.544	1.161	0.479	5.569	0.545	5.159	0.495	4.267	0.509	1.445	0.527	1.502	0.514	4.392	0.463	4.533	0.467	1.688	0.465	1.475	0.421	4.587	0.587	3.016	0.533	2.879	0.496	2.827	0.465	4.539	0.504	3.53	0.55	2.38	0.56	3.267	0.591	1.69	0.605	1.856	0.506	2.064	0.526	2.956	0.472	1.029	0.542	1.043	0.48
1.521	0.544	1.163	0.479	5.575	0.545	5.165	0.495	4.272	0.509	1.447	0.526	1.504	0.513	4.397	0.462	4.538	0.467	1.69	0.464	1.476	0.421	4.592	0.587	3.019	0.533	2.883	0.496	2.83	0.466	4.544	0.503	3.534	0.553	2.382	0.561	3.271	0.59	1.692	0.606	1.858	0.505	2.066	0.526	2.959	0.471	1.031	0.542	1.044	0.48
1.523	0.545	1.164	0.479	5.581	0.545	5.17	0.494	4.276	0.51	1.448	0.526	1.505	0.513	4.402	0.462	4.543	0.467	1.691	0.463	1.478	0.421	4.597	0.587	3.022	0.533	2.886	0.497	2.833	0.466	4.548	0.503	3.538	0.559	2.385	0.561	3.274	0.589	1.693	0.608	1.86	0.504	2.069	0.525	2.962	0.47	1.032	0.542	1.046	0.48
1.524	0.545	1.165	0.479	5.587	0.544	5.176	0.494	4.281	0.51	1.45	0.526	1.507	0.512	4.406	0.461	4.548	0.468	1.693	0.463	1.479	0.42	4.602	0.586	3.026	0.533	2.889	0.497	2.836	0.467	4.553	0.503	3.542	0.562	2.387	0.562	3.277	0.588	1.695	0.609	1.862	0.503	2.071	0.525	2.965	0.47	1.033	0.542	1.047	0.48
1.526	0.545	1.166	0.479	5.593	0.544	5.181	0.493	4.285	0.511	1.451	0.525	1.508	0.512	4.411	0.46	4.553	0.468	1.695	0.462	1.481	0.42	4.607	0.585	3.029	0.533	2.892	0.497	2.839	0.468	4.558	0.503	3.545	0.564	2.39	0.562	3.281	0.587	1.697	0.609	1.864	0.502	2.073	0.525	2.968	0.471	1.034	0.542	1.048	0.48
1.527	0.546	1.167	0.479	5.598	0.542	5.187	0.493	4.29	0.511	1.453	0.525	1.51	0.511	4.416	0.459	4.558	0.469	1.697	0.462	1.482	0.42	4.611	0.584	3.032	0.533	2.895	0.497	2.842	0.468	4.563	0.503	3.549	0.565	2.392	0.563	3.284	0.585	1.699	0.61	1.866	0.5	2.075	0.524	2.972	0.473	1.035	0.542	1.049	0.48
1.529	0.547	1.169	0.479	5.604	0.54	5.192	0.493	4.294	0.512	1.455	0.524	1.512	0.511	4.42	0.459	4.562	0.469	1.699	0.461	1.484	0.42	4.616	0.583	3.035	0.532	2.898	0.497	2.845	0.469	4.568	0.503	3.553	0.565	2.395	0.564	3.288	0.581	1.701	0.611	1.868	0.499	2.077	0.524	2.975	0.474	1.036	0.542	1.05	0.481
1.531	0.547	1.17	0.479	5.61	0.539	5.198	0.494	4.299	0.513	1.456	0.524	1.513	0.51	4.425	0.458	4.567	0.469	1.7	0.461	1.486	0.42	4.621	0.583	3.039	0.532	2.901	0.497	2.848	0.469	4.573	0.504	3.557	0.566	2.397	0.564	3.291	0.579	1.702	0.613	1.87	0.497	2.08	0.524	2.978	0.475	1.037	0.542	1.051	0.481
1.532	0.548	1.171	0.479	5.616	0.538	5.203	0.494	4.303	0.514	1.458	0.524	1.515	0.51	4.43	0.457	4.572	0.47	1.702	0.46	1.487	0.419	4.626	0.582	3.042	0.532	2.904	0.497	2.851	0.469	4.577	0.504	3.56	0.567	2.4	0.565	3.295	0.578	1.704	0.613	1.872	0.496	2.082	0.525	2.981	0.476	1.038	0.541	1.052	0.481
1.534	0.548	1.172	0.479	5.622	0.535	5.209	0.494	4.308	0.514	1.459	0.524	1.516	0.51	4.434	0.457	4.577	0.47	1.704	0.46	1.489	0.419	4.631	0.582	3.045	0.532	2.907	0.497	2.854	0.469	4.582	0.505	3.564	0.567	2.402	0.565	3.298	0.577	1.706	0.614	1.874	0.496	2.084	0.525	2.984	0.478	1.039	0.541	1.053	0.482
1.535	0.549	1.174	0.479	5.628	0.533	5.214	0.494	4.312	0.515	1.461	0.523	1.518	0.509	4.439	0.457	4.582	0.47	1.706	0.46	1.49	0.419	4.636	0.581	3.048	0.531	2.91	0.497	2.857	0.469	4.587	0.505	3.568	0.567	2.405	0.566	3.302	0.576	1.708	0.615	1.876	0.496	2.086	0.525	2.987	0.48	1.04	0.541	1.054	0.482
1.537	0.55	1.175	0.479	5.634	0.531	5.22	0.494	4.317	0.515	1.462	0.523	1.52	0.509	4.444	0.457	4.586	0.471	1.708	0.46	1.492	0.419	4.641	0.581	3.051	0.53	2.913	0.497	2.86	0.469	4.592	0.505	3.572	0.567	2.407	0.566	3.305	0.574	1.71	0.616	1.878	0.495	2.088	0.526	2.99	0.483	1.042	0.542	1.056	0.482
1.539	0.551	1.176	0.48	5.64	0.53	5.225	0.494	4.322	0.516	1.464	0.522	1.521	0.509	4.449	0.457	4.591	0.471	1.709	0.459	1.493	0.418	4.646	0.58	3.055	0.53	2.916	0.497	2.863	0.47	4.597	0.505	3.575	0.566	2.41	0.567	3.309	0.572	1.711	0.616	1.88	0.495	2.091	0.526	2.994	0.485	1.043	0.542	1.057	0.482
1.54	0.552	1.177	0.48	5.646	0.528	5.231	0.494	4.326	0.517	1.465	0.522	1.523	0.509	4.453	0.457	4.596	0.471	1.711	0.459	1.495	0.418	4.651	0.58	3.058	0.529	2.919	0.497	2.866	0.47	4.601	0.504	3.579	0.566	2.413	0.567	3.312	0.571	1.713	0.617	1.882	0.495	2.093	0.527	2.997	0.488	1.044	0.542	1.058	0.482
1.542	0.553	1.179	0.48	5.652	0.526	5.236	0.494	4.331	0.517	1.467	0.521	1.524	0.509	4.458	0.457	4.601	0.471	1.713	0.459	1.497	0.417	4.655	0.579	3.061	0.528	2.922	0.497	2.869	0.47	4.606	0.503	3.583	0.565	2.415	0.567	3.316	0.57	1.715	0.618	1.884	0.496	2.095	0.528	3	0.489	1.045	0.542	1.059	0.483
1.544	0.554	1.18	0.48	5.658	0.524	5.242	0.494	4.335	0.518	1.468	0.521	1.526	0.508	4.463	0.457	4.606	0.471	1.715	0.458	1.498	0.417	4.66	0.579	3.064	0.527	2.925	0.497	2.872	0.471	4.611	0.502	3.587	0.564	2.418	0.567	3.319	0.568	1.717	0.619	1.886	0.496	2.097	0.529	3.003	0.49	1.046	0.542	1.06	0.483
1.545	0.555	1.181	0.48	5.664	0.522	5.247	0.494	4.34	0.518	1.47	0.52	1.528	0.508	4.467	0.457	4.611	0.471	1.716	0.458	1.5	0.417	4.665	0.579	3.067	0.526	2.928	0.497	2.875	0.472	4.616	0.502	3.59	0.562	2.42	0.567	3.323	0.567	1.719	0.62	1.888	0.494	2.099	0.53	3.006	0.491	1.047	0.542	1.061	0.484
1.547	0.556	1.182	0.481	5.67	0.52	5.253	0.494	4.344	0.519	1.471	0.52	1.529	0.508	4.472	0.457	4.615	0.47	1.718	0.458	1.501	0.417	4.67	0.579	3.071	0.525	2.932	0.497	2.878	0.472	4.621	0.5	3.594	0.561	2.423	0.567	3.326	0.566	1.72	0.621	1.89	0.494	2.101	0.531	3.009	0.492	1.048	0.541	1.062	0.485
1.548	0.557	1.184	0.481	5.675	0.518	5.258	0.494	4.349	0.519	1.473	0.519	1.531	0.508	4.477	0.457	4.62	0.47	1.72	0.458	1.503	0.416	4.675	0.579	3.074	0.524	2.935	0.497	2.881	0.473	4.626	0.499	3.598	0.56	2.425	0.567	3.33	0.565	1.722	0.622	1.892	0.494	2.104	0.532	3.012	0.494	1.049	0.541	1.063	0.485
1.55	0.558	1.185	0.481	5.681	0.517	5.264	0.494	4.353	0.519	1.475	0.519	1.532	0.509	4.481	0.456	4.625	0.471	1.722	0.458	1.504	0.416	4.68	0.579	3.077	0.523	2.938	0.497	2.884	0.474	4.63	0.498	3.602	0.559	2.428	0.568	3.333	0.563	1.724	0.623	1.894	0.494	2.106	0.533	3.016	0.496	1.05	0.541	1.064	0.486
1.552	0.559	1.186	0.482	5.687	0.516	5.269	0.494	4.358	0.52	1.476	0.518	1.534	0.509	4.486	0.456	4.63	0.471	1.724	0.458	1.506	0.415	4.685	0.579	3.08	0.521	2.941	0.497	2.887	0.474	4.635	0.497	3.605	0.557	2.43	0.568	3.337	0.562	1.726	0.624	1.896	0.493	2.108	0.533	3.019	0.499	1.051	0.54	1.066	0.486
1.553	0.56	1.187	0.482	5.693	0.515	5.275	0.494	4.362	0.52	1.478	0.518	1.536	0.509	4.491	0.456	4.635	0.47	1.725	0.458	1.508	0.415	4.69	0.579	3.083	0.521	2.944	0.498	2.89	0.475	4.64	0.497	3.609	0.555	2.433	0.568	3.34	0.561	1.728	0.625	1.898	0.494	2.11	0.535	3.022	0.501	1.052	0.54	1.067	0.487
1.555	0.561	1.188	0.483	5.699	0.513	5.28	0.494	4.367	0.52	1.479	0.517	1.537	0.509	4.495	0.456	4.64	0.47	1.727	0.458	1.509	0.415	4.694	0.579	3.087	0.519	2.947	0.498	2.893	0.475	4.645	0.496	3.613	0.554	2.435	0.568	3.343	0.56	1.729	0.625	1.9	0.493	2.112	0.536	3.025	0.503	1.054	0.54	1.068	0.487
1.557	0.562	1.19	0.484	5.705	0.511	5.286	0.494	4.371	0.52	1.481	0.517	1.539	0.509	4.5	0.456	4.644	0.47	1.729	0.459	1.511	0.415	4.699	0.579	3.09	0.518	2.95	0.498	2.896	0.475	4.65	0.496	3.617	0.553	2.438	0.567	3.347	0.559	1.731	0.626	1.902	0.493	2.115	0.536	3.028	0.505	1.055	0.539	1.069	0.488
1.558	0.563	1.191	0.484	5.711	0.509	5.291	0.494	4.376	0.52	1.482	0.516	1.54	0.51	4.505	0.456	4.649	0.47	1.731	0.459	1.512	0.414	4.704	0.58	3.093	0.516	2.953	0.498	2.899	0.475	4.655	0.495	3.62	0.552	2.44	0.567	3.35	0.558	1.733	0.627	1.904	0.493	2.117	0.538	3.031	0.508	1.056	0.539	1.07	0.489
1.56	0.564	1.192	0.485	5.717	0.507	5.297	0.494	4.381	0.52	1.484	0.516	1.542	0.51	4.509	0.455	4.654	0.469	1.733	0.459	1.514	0.414	4.709	0.58	3.096	0.515	2.956	0.498	2.902	0.475	4.659	0.495	3.624	0.551	2.443	0.567	3.354	0.557	1.735	0.627	1.906	0.493	2.119	0.539	3.034	0.511	1.057	0.539	1.071	0.49
1.561	0.565	1.193	0.485	5.723	0.505	5.302	0.494	4.385	0.52	1.485	0.515	1.544	0.511	4.514	0.455	4.659	0.469	1.734	0.459	1.515	0.413	4.714	0.581	3.099	0.513	2.959	0.499	2.905	0.475	4.664	0.494	3.628	0.55	2.445	0.567	3.357	0.557	1.737	0.628	1.908	0.493	2.121	0.539	3.038	0.513	1.058	0.538	1.072	0.49
1.563	0.566	1.195	0.486	5.729	0.503	5.308	0.494	4.39	0.52	1.487	0.515	1.545	0.511	4.519	0.455	4.664	0.469	1.736	0.46	1.517	0.413	4.719	0.581	3.103	0.512	2.962	0.499	2.908	0.475	4.669	0.494	3.632	0.548	2.448	0.567	3.361	0.556	1.738	0.628	1.91	0.494	2.123	0.54	3.041	0.515	1.059	0.538	1.073	0.491
1.565	0.567	1.196	0.486	5.735	0.501	5.313	0.494	4.394	0.521	1.488	0.514	1.547	0.511	4.523	0.455	4.668	0.469	1.738	0.46	1.518	0.412	4.724	0.582	3.106	0.511	2.965	0.499	2.911	0.475	4.674	0.493	3.635	0.547	2.45	0.567	3.364	0.556	1.74	0.629	1.912	0.494	2.126	0.541	3.044	0.518	1.06	0.538	1.074	0.492
1.566	0.567	1.197	0.487	5.741	0.498	5.319	0.494	4.399	0.521	1.49	0.514	1.548	0.512	4.528	0.454	4.673	0.468	1.74	0.46	1.52	0.412	4.729	0.582	3.109	0.509	2.968	0.499	2.914	0.474	4.679	0.493	3.639	0.546	2.453	0.567	3.368	0.556	1.742	0.63	1.914	0.495	2.128	0.541	3.047	0.52	1.061	0.539	1.075	0.492
1.568	0.568	1.198	0.487	5.747	0.495	5.324	0.494	4.403	0.521	1.491	0.514	1.55	0.512	4.533	0.454	4.678	0.468	1.742	0.46	1.522	0.412	4.733	0.582	3.112	0.508	2.971	0.499	2.917	0.474	4.684	0.493	3.643	0.545	2.456	0.566	3.371	0.557	1.744	0.63	1.916	0.495	2.13	0.542	3.05	0.521	1.062	0.539	1.077	0.493
1.569	0.569	1.2	0.488	5.752	0.493	5.33	0.494	4.408	0.521	1.493	0.513	1.552	0.513	4.537	0.454	4.683	0.468	1.743	0.46	1.523	0.412	4.738	0.582	3.116	0.507	2.974	0.5	2.92	0.473	4.688	0.493	3.647	0.545	2.458	0.566	3.375	0.557	1.746	0.631	1.918	0.496	2.132	0.543	3.053	0.522	1.063	0.539	1.078	0.493
1.571	0.569	1.201	0.488	5.758	0.491	5.335	0.494	4.412	0.521	1.495	0.513	1.553	0.513	4.542	0.454	4.688	0.467	1.745	0.46	1.525	0.411	4.743	0.582	3.119	0.505	2.977	0.5	2.923	0.471	4.693	0.492	3.65	0.544	2.461	0.566	3.378	0.557	1.747	0.631	1.92	0.496	2.134	0.543	3.056	0.524	1.065	0.538	1.079	0.494
1.573	0.569	1.202	0.489	5.764	0.489	5.341	0.494	4.417	0.52	1.496	0.512	1.555	0.513	4.547	0.454	4.693	0.467	1.747	0.461	1.526	0.411	4.748	0.582	3.122	0.504	2.981	0.5	2.926	0.47	4.698	0.492	3.654	0.543	2.463	0.566	3.382	0.557	1.749	0.631	1.922	0.497	2.137	0.544	3.06	0.526	1.066	0.538	1.08	0.495
1.574	0.569	1.203	0.49	5.77	0.486	5.346	0.494	4.421	0.52	1.498	0.512	1.556	0.514	4.551	0.454	4.697	0.465	1.749	0.461	1.528	0.411	4.753	0.582	3.125	0.503	2.984	0.5	2.929	0.468	4.703	0.491	3.658	0.543	2.466	0.566	3.385	0.556	1.751	0.632	1.924	0.498	2.139	0.546	3.063	0.529	1.067	0.538	1.081	0.496
1.576	0.569	1.205	0.491	5.776	0.484	5.352	0.494	4.426	0.52	1.499	0.511	1.558	0.515	4.556	0.454	4.702	0.465	1.751	0.461	1.529	0.411	4.758	0.582	3.128	0.502	2.987	0.5	2.932	0.467	4.708	0.49	3.662	0.542	2.468	0.565	3.389	0.556	1.753	0.632	1.925	0.498	2.141	0.546	3.066	0.532	1.068	0.538	1.082	0.497
1.578	0.569	1.206	0.492	5.782	0.482	5.357	0.494	4.43	0.52	1.501	0.511	1.56	0.516	4.561	0.455	4.707	0.464	1.752	0.462	1.531	0.41	4.763	0.582	3.132	0.501	2.99	0.501	2.935	0.465	4.713	0.489	3.665	0.542	2.471	0.565	3.392	0.556	1.755	0.632	1.927	0.499	2.143	0.546	3.069	0.535	1.069	0.538	1.083	0.498
1.579	0.57	1.207	0.492	5.788	0.48	5.362	0.494	4.435	0.519	1.502	0.51	1.561	0.516	4.565	0.454	4.712	0.464	1.754	0.462	1.533	0.41	4.768	0.581	3.135	0.5	2.993	0.501	2.938	0.464	4.717	0.488	3.669	0.542	2.473	0.565	3.396	0.555	1.756	0.632	1.929	0.5	2.145	0.547	3.072	0.535	1.07	0.538	1.084	0.498
1.581	0.57	1.208	0.493	5.794	0.48	5.368	0.494	4.44	0.519	1.504	0.51	1.563	0.517	4.57	0.454	4.717	0.463	1.756	0.462	1.534	0.41	4.773	0.581	3.138	0.499	2.996	0.501	2.941	0.463	4.722	0.486	3.673	0.542	2.476	0.565	3.399	0.555	1.758	0.632	1.931	0.501	2.148	0.548	3.075	0.539	1.071	0.539	1.085	0.499
1.582	0.57	1.209	0.493	5.8	0.481	5.373	0.494	4.444	0.518	1.505	0.509	1.564	0.517	4.575	0.454	4.722	0.463	1.758	0.462	1.536	0.41	4.777	0.58	3.141	0.498	2.999	0.501	2.944	0.462	4.727	0.485	3.677	0.541	2.478	0.565	3.403	0.554	1.76	0.633	1.933	0.501	2.15	0.548	3.078	0.54	1.072	0.539	1.087	0.499
1.584	0.57	1.211	0.494	5.806	0.482	5.379	0.494	4.449	0.518	1.507	0.509	1.566	0.518	4.579	0.454	4.726	0.463	1.76	0.463	1.537	0.41	4.782	0.58	3.144	0.497	3.002	0.501	2.947	0.461	4.732	0.483	3.68	0.542	2.481	0.564	3.406	0.553	1.762	0.633	1.935	0.502	2.152	0.549	3.082	0.541	1.073	0.539	1.088	0.5
1.586	0.57	1.212	0.495	5.812	0.483	5.384	0.494	4.453	0.517	1.508	0.508	1.568	0.519	4.584	0.455	4.731	0.462	1.761	0.463	1.539	0.41	4.787	0.579	3.148	0.496	3.005	0.501	2.95	0.46	4.737	0.483	3.684	0.541	2.483	0.564	3.41	0.552	1.764	0.633	1.937	0.503	2.154	0.55	3.085	0.541	1.074	0.54	1.089	0.501
1.587	0.57	1.213	0.496	5.818	0.486	5.39	0.494	4.458	0.517	1.51	0.508	1.569	0.52	4.589	0.455	4.736	0.462	1.763	0.463	1.54	0.41	4.792	0.579	3.151	0.496	3.008	0.501	2.953	0.459	4.742	0.481	3.688	0.541	2.486	0.564	3.413	0.551	1.765	0.634	1.939	0.504	2.156	0.55	3.088	0.543	1.075	0.54	1.09	0.502
1.589	0.569	1.214	0.496	5.824	0.49	5.395	0.494	4.462	0.516	1.511	0.507	1.571	0.52	4.593	0.455	4.741	0.462	1.765	0.464	1.542	0.41	4.797	0.578	3.154	0.495	3.011	0.502	2.956	0.458	4.746	0.481	3.692	0.541	2.488	0.564	3.416	0.55	1.767	0.634	1.941	0.505	2.159	0.551	3.091	0.547	1.077	0.54	1.091	0.503
1.59	0.569	1.216	0.497	5.83	0.492	5.401	0.494	4.467	0.516	1.513	0.507	1.572	0.521	4.598	0.455	4.746	0.462	1.767	0.464	1.544	0.41	4.802	0.578	3.157	0.495	3.014	0.502	2.959	0.457	4.751	0.481	3.695	0.541	2.491	0.563	3.42	0.55	1.769	0.635	1.943	0.506	2.161	0.551	3.094	0.55	1.078	0.541	1.092	0.503
1.592	0.568	1.217	0.498	5.835	0.496	5.406	0.494	4.471	0.516	1.515	0.506	1.574	0.522	4.603	0.455	4.75	0.462	1.769	0.464	1.545	0.41	4.807	0.577	3.16	0.495	3.017	0.502	2.962	0.456	4.756	0.48	3.699	0.541	2.494	0.563	3.423	0.548	1.771	0.635	1.945	0.506	2.163	0.551	3.097	0.553	1.079	0.541	1.093	0.504
1.594	0.568	1.218	0.499	5.841	0.5	5.412	0.494	4.476	0.515	1.516	0.506	1.576	0.523	4.607	0.455	4.755	0.463	1.77	0.464	1.547	0.41	4.812	0.577	3.164	0.495	3.02	0.502	2.965	0.456	4.761	0.48	3.703	0.541	2.496	0.562	3.427	0.547	1.773	0.635	1.947	0.507	2.165	0.552	3.1	0.554	1.08	0.542	1.094	0.504
1.595	0.567	1.219	0.5	5.847	0.504	5.417	0.494	4.48	0.515	1.518	0.505	1.577	0.523	4.612	0.455	4.76	0.463	1.772	0.465	1.548	0.41	4.816	0.576	3.167	0.495	3.023	0.501	2.968	0.456	4.766	0.48	3.707	0.541	2.499	0.562	3.43	0.545	1.774	0.635	1.949	0.507	2.167	0.553	3.104	0.555	1.081	0.543	1.095	0.504
1.597	0.567	1.221	0.5	5.853	0.508	5.423	0.494	4.485	0.514	1.519	0.505	1.579	0.524	4.617	0.455	4.765	0.463	1.774	0.465	1.55	0.41	4.821	0.576	3.17	0.495	3.026	0.501	2.971	0.455	4.77	0.48	3.711	0.541	2.501	0.562	3.434	0.544	1.776	0.636	1.951	0.508	2.17	0.553	3.107	0.556	1.082	0.543	1.097	0.504
1.599	0.566	1.222	0.501	5.859	0.51	5.428	0.494	4.489	0.514	1.521	0.504	1.58	0.524	4.621	0.455	4.77	0.464	1.776	0.465	1.551	0.41	4.826	0.576	3.173	0.495	3.03	0.501	2.974	0.455	4.775	0.48	3.714	0.541	2.504	0.561	3.437	0.542	1.778	0.636	1.953	0.508	2.172	0.553	3.11	0.556	1.083	0.544	1.098	0.504
1.6	0.566	1.223	0.501	5.865	0.514	5.434	0.494	4.494	0.514	1.522	0.504	1.582	0.525	4.626	0.455	4.775	0.464	1.778	0.465	1.553	0.41	4.831	0.576	3.176	0.495	3.033	0.501	2.977	0.454	4.78	0.48	3.718	0.541	2.506	0.561	3.441	0.542	1.78	0.636	1.955	0.509	2.174	0.553	3.113	0.556	1.084	0.545	1.099	0.504
1.602	0.565	1.224	0.502	5.871	0.517	5.439	0.494	4.499	0.513	1.524	0.503	1.584	0.526	4.631	0.454	4.779	0.465	1.779	0.465	1.555	0.41	4.836	0.575	3.18	0.495	3.036	0.501	2.98	0.453	4.785	0.48	3.722	0.541	2.509	0.561	3.444	0.541	1.782	0.637	1.957	0.51	2.176	0.553	3.116	0.555	1.085	0.545	1.1	0.505
1.603	0.565	1.226	0.503	5.877	0.519	5.445	0.494	4.503	0.513	1.525	0.503	1.585	0.526	4.635	0.453	4.784	0.465	1.781	0.465	1.556	0.41	4.841	0.575	3.183	0.495	3.039	0.501	2.983	0.453	4.79	0.48	3.726	0.541	2.511	0.561	3.448	0.541	1.783	0.638	1.959	0.512	2.178	0.553	3.119	0.555	1.086	0.546	1.101	0.505
1.605	0.564	1.227	0.504	5.883	0.521	5.45	0.494	4.508	0.512	1.527	0.503	1.587	0.527	4.64	0.453	4.789	0.466	1.783	0.466	1.558	0.41	4.846	0.575	3.186	0.496	3.042	0.501	2.986	0.452	4.795	0.48	3.729	0.541	2.514	0.561	3.451	0.541	1.785	0.638	1.961	0.514	2.181	0.553	3.122	0.552	1.088	0.547	1.102	0.505
1.607	0.564	1.228	0.504	5.889	0.523	5.456	0.494	4.512	0.512	1.528	0.503	1.588	0.528	4.645	0.452	4.794	0.466	1.785	0.466	1.559	0.41	4.851	0.575	3.189	0.496	3.045	0.5	2.989	0.452	4.799	0.481	3.733	0.541	2.516	0.56	3.455	0.541	1.787	0.639	1.963	0.516	2.183	0.553	3.126	0.549	1.089	0.547	1.103	0.504
1.608	0.563	1.229	0.504	5.895	0.525	5.461	0.494	4.517	0.512	1.53	0.502	1.59	0.529	4.649	0.452	4.799	0.467	1.787	0.466	1.561	0.411	4.855	0.576	3.193	0.496	3.048	0.5	2.992	0.451	4.804	0.482	3.737	0.541	2.519	0.56	3.458	0.54	1.789	0.639	1.965	0.518	2.185	0.553	3.129	0.552	1.09	0.548	1.104	0.504
1.61	0.563	1.23	0.504	5.901	0.527	5.467	0.494	4.521	0.512	1.531	0.502	1.592	0.53	4.654	0.451	4.803	0.467	1.788	0.466	1.562	0.411	4.86	0.576	3.196	0.496	3.051	0.5	2.995	0.451	4.809	0.483	3.741	0.541	2.521	0.56	3.462	0.54	1.791	0.64	1.967	0.518	2.187	0.553	3.132	0.553	1.091	0.548	1.105	0.504
1.611	0.562	1.232	0.505	5.907	0.528	5.472	0.494	4.526	0.512	1.533	0.502	1.593	0.53	4.659	0.451	4.808	0.468	1.79	0.466	1.564	0.411	4.865	0.576	3.199	0.496	3.054	0.5	2.998	0.45	4.814	0.485	3.744	0.54	2.524	0.56	3.465	0.539	1.792	0.641	1.969	0.518	2.189	0.553	3.135	0.553	1.092	0.549	1.107	0.503
1.613	0.561	1.233	0.505	5.912	0.531	5.478	0.494	4.53	0.512	1.535	0.502	1.595	0.531	4.663	0.45	4.813	0.468	1.792	0.466	1.566	0.411	4.87	0.577	3.202	0.496	3.057	0.5	3.001	0.449	4.819	0.487	3.748	0.54	2.526	0.56	3.469	0.539	1.794	0.641	1.971	0.518	2.192	0.553	3.138	0.552	1.093	0.55	1.108	0.503
1.615	0.56	1.234	0.505	5.918	0.533	5.483	0.494	4.535	0.512	1.536	0.501	1.596	0.531	4.668	0.449	4.818	0.469	1.794	0.467	1.567	0.411	4.875	0.578	3.205	0.496	3.06	0.5	3.004	0.449	4.824	0.489	3.752	0.539	2.529	0.56	3.472	0.539	1.796	0.642	1.973	0.518	2.194	0.553	3.141	0.551	1.094	0.55	1.109	0.503
1.616	0.56	1.235	0.505	5.924	0.536	5.489	0.494	4.539	0.512	1.538	0.501	1.598	0.532	4.673	0.448	4.823	0.469	1.795	0.467	1.569	0.411	4.88	0.578	3.209	0.497	3.063	0.5	3.007	0.448	4.828	0.491	3.756	0.539	2.532	0.56	3.476	0.539	1.798	0.642	1.975	0.518	2.196	0.553	3.144	0.55	1.095	0.551	1.11	0.502
1.618	0.559	1.237	0.505	5.93	0.539	5.494	0.494	4.544	0.512	1.539	0.501	1.599	0.532	4.677	0.446	4.828	0.469	1.797	0.467	1.57	0.412	4.885	0.579	3.212	0.497	3.066	0.499	3.01	0.448	4.833	0.494	3.759	0.538	2.534	0.559	3.479	0.539	1.8	0.643	1.977	0.518	2.198	0.553	3.148	0.548	1.096	0.551	1.111	0.502
1.62	0.559	1.238	0.505	5.936	0.542	5.5	0.494	4.549	0.513	1.541	0.501	1.601	0.533	4.682	0.445	4.832	0.47	1.799	0.467	1.572	0.412	4.89	0.58	3.215	0.497	3.069	0.499	3.013	0.447	4.838	0.497	3.763	0.538	2.537	0.559	3.483	0.539	1.801	0.644	1.979	0.518	2.2	0.552	3.151	0.547	1.097	0.552	1.112	0.502
1.621	0.558	1.239	0.505	5.942	0.545	5.505	0.494	4.553	0.513	1.542	0.501	1.603	0.534	4.687	0.444	4.837	0.47	1.801	0.467	1.573	0.412	4.895	0.581	3.218	0.497	3.072	0.499	3.016	0.447	4.843	0.5	3.767	0.537	2.539	0.559	3.486	0.539	1.803	0.644	1.981	0.518	2.203	0.552	3.154	0.546	1.098	0.552	1.113	0.502
1.623	0.557	1.24	0.505	5.948	0.547	5.511	0.494	4.558	0.514	1.544	0.5	1.604	0.534	4.692	0.443	4.842	0.47	1.803	0.467	1.575	0.413	4.899	0.583	3.221	0.498	3.075	0.499	3.019	0.447	4.848	0.503	3.771	0.537	2.542	0.559	3.489	0.54	1.805	0.645	1.983	0.518	2.205	0.552	3.157	0.545	1.1	0.553	1.114	0.501
1.624	0.556	1.242	0.504	5.954	0.55	5.516	0.494	4.562	0.514	1.545	0.5	1.606	0.535	4.696	0.443	4.847	0.469	1.804	0.467	1.577	0.413	4.904	0.584	3.225	0.498	3.079	0.499	3.022	0.447	4.853	0.506	3.774	0.537	2.544	0.559	3.493	0.541	1.807	0.645	1.985	0.518	2.207	0.552	3.16	0.544	1.101	0.554	1.115	0.501
1.626	0.556	1.243	0.504	5.96	0.552	5.522	0.494	4.567	0.515	1.547	0.5	1.607	0.535	4.701	0.444	4.852	0.469	1.806	0.467	1.578	0.413	4.909	0.585	3.228	0.499	3.082	0.499	3.025	0.447	4.857	0.508	3.778	0.536	2.547	0.559	3.496	0.542	1.809	0.646	1.987	0.518	2.209	0.552	3.163	0.544	1.102	0.554	1.117	0.5
1.628	0.555	1.244	0.504	5.966	0.555	5.527	0.494	4.571	0.515	1.548	0.5	1.609	0.536	4.706	0.444	4.857	0.469	1.808	0.467	1.58	0.413	4.914	0.586	3.231	0.499	3.085	0.498	3.028	0.447	4.862	0.511	3.782	0.536	2.549	0.559	3.5	0.543	1.81	0.646	1.989	0.518	2.211	0.552	3.166	0.543	1.103	0.555	1.118	0.5
1.629	0.555	1.245	0.504	5.972	0.558	5.533	0.494	4.576	0.516	1.55	0.5	1.611	0.536	4.71	0.444	4.861	0.47	1.81	0.467	1.581	0.414	4.919	0.588	3.234	0.499	3.088	0.498	3.031	0.446	4.867	0.514	3.786	0.536	2.552	0.559	3.503	0.544	1.812	0.646	1.991	0.518	2.213	0.553	3.17	0.543	1.104	0.556	1.119	0.5
1.631	0.554	1.247	0.504	5.978	0.561	5.538	0.494	4.58	0.516	1.551	0.5	1.612	0.537	4.715	0.444	4.866	0.47	1.812	0.467	1.583	0.414	4.924	0.589	3.237	0.499	3.091	0.498	3.034	0.446	4.872	0.516	3.789	0.535	2.554	0.559	3.507	0.545	1.814	0.646	1.993	0.518	2.216	0.553	3.173	0.543	1.105	0.556	1.12	0.499
1.632	0.554	1.248	0.503	5.984	0.561	5.544	0.494	4.585	0.517	1.553	0.5	1.614	0.537	4.72	0.444	4.871	0.47	1.813	0.468	1.584	0.414	4.929	0.59	3.241	0.5	3.094	0.497	3.037	0.446	4.877	0.519	3.793	0.535	2.557	0.559	3.51	0.546	1.816	0.646	1.995	0.518	2.218	0.553	3.176	0.542	1.106	0.556	1.121	0.499
1.634	0.553	1.249	0.503	5.989	0.56	5.549	0.494	4.589	0.517	1.555	0.5	1.615	0.537	4.724	0.444	4.876	0.469	1.815	0.468	1.586	0.414	4.934	0.591	3.244	0.5	3.097	0.497	3.04	0.445	4.882	0.521	3.797	0.534	2.559	0.559	3.514	0.546	1.818	0.646	1.997	0.517	2.22	0.553	3.179	0.542	1.107	0.556	1.122	0.499
1.636	0.553	1.25	0.503	5.995	0.559	5.555	0.494	4.594	0.518	1.556	0.5	1.617	0.537	4.729	0.443	4.881	0.469	1.817	0.468	1.588	0.414	4.938	0.592	3.247	0.5	3.1	0.497	3.043	0.444	4.886	0.523	3.801	0.534	2.562	0.559	3.517	0.547	1.819	0.646	1.999	0.517	2.222	0.551	3.182	0.541	1.108	0.556	1.123	0.499
1.637	0.552	1.251	0.502	6.001	0.557	5.56	0.494	4.598	0.518	1.558	0.5	1.619	0.538	4.734	0.444	4.885	0.47	1.819	0.468	1.589	0.414	4.943	0.592	3.25	0.501	3.103	0.496	3.046	0.444	4.891	0.524	3.804	0.533	2.564	0.559	3.521	0.547	1.821	0.645	2.001	0.518	2.224	0.551	3.185	0.54	1.109	0.557	1.124	0.498
1.639	0.551	1.253	0.502	6.007	0.554	5.566	0.494	4.603	0.518	1.559	0.501	1.62	0.538	4.738	0.444	4.89	0.47	1.821	0.468	1.591	0.415	4.948	0.592	3.254	0.501	3.106	0.496	3.049	0.444	4.896	0.525	3.808	0.533	2.567	0.559	3.524	0.548	1.823	0.645	2.003	0.518	2.227	0.55	3.188	0.54	1.111	0.557	1.125	0.498
1.641	0.551	1.254	0.502	6.013	0.552	5.571	0.494	4.608	0.518	1.561	0.501	1.622	0.538	4.743	0.443	4.895	0.47	1.822	0.468	1.592	0.415	4.953	0.593	3.257	0.502	3.109	0.496	3.052	0.443	4.901	0.527	3.812	0.532	2.569	0.559	3.528	0.549	1.825	0.644	2.004	0.518	2.229	0.549	3.192	0.539	1.112	0.557	1.127	0.497
1.642	0.55	1.255	0.501	6.019	0.55	5.577	0.494	4.612	0.519	1.562	0.501	1.623	0.538	4.748	0.442	4.9	0.47	1.824	0.469	1.594	0.415	4.958	0.593	3.26	0.502	3.112	0.495	3.055	0.443	4.906	0.527	3.816	0.532	2.572	0.559	3.531	0.549	1.827	0.644	2.006	0.518	2.231	0.548	3.195	0.539	1.113	0.557	1.128	0.497
1.644	0.549	1.256	0.501	6.025	0.547	5.582	0.494	4.617	0.519	1.564	0.501	1.625	0.538	4.752	0.442	4.905	0.471	1.826	0.469	1.595	0.415	4.963	0.593	3.263	0.503	3.115	0.495	3.058	0.443	4.911	0.528	3.819	0.532	2.575	0.559	3.535	0.55	1.828	0.643	2.008	0.517	2.233	0.547	3.198	0.538	1.114	0.557	1.129	0.497
1.645	0.549	1.258	0.5	6.031	0.546	5.588	0.494	4.621	0.519	1.565	0.502	1.627	0.538	4.757	0.441	4.91	0.472	1.828	0.469	1.597	0.416	4.968	0.594	3.266	0.503	3.118	0.495	3.061	0.443	4.915	0.528	3.823	0.531	2.577	0.559	3.538	0.551	1.83	0.642	2.01	0.517	2.235	0.546	3.201	0.536	1.115	0.556	1.13	0.497
1.647	0.548	1.259	0.5	6.037	0.544	5.593	0.494	4.626	0.519	1.567	0.502	1.628	0.539	4.762	0.442	4.914	0.472	1.83	0.469	1.598	0.416	4.973	0.594	3.27	0.504	3.121	0.494	3.064	0.444	4.92	0.527	3.827	0.531	2.58	0.559	3.542	0.552	1.832	0.641	2.012	0.516	2.238	0.545	3.204	0.536	1.116	0.555	1.131	0.497
1.649	0.547	1.26	0.5	6.043	0.543	5.599	0.494	4.63	0.519	1.568	0.502	1.63	0.54	4.766	0.442	4.919	0.473	1.831	0.469	1.6	0.416	4.977	0.594	3.273	0.504	3.125	0.494	3.067	0.444	4.925	0.527	3.831	0.531	2.582	0.559	3.545	0.552	1.834	0.641	2.014	0.515	2.24	0.544	3.207	0.535	1.117	0.554	1.132	0.497
1.65	0.546	1.261	0.499	6.049	0.542	5.604	0.494	4.635	0.519	1.57	0.502	1.631	0.54	4.771	0.444	4.924	0.474	1.833	0.469	1.602	0.416	4.982	0.594	3.276	0.505	3.128	0.494	3.07	0.444	4.93	0.527	3.834	0.53	2.585	0.559	3.549	0.553	1.836	0.64	2.016	0.515	2.242	0.543	3.21	0.534	1.118	0.554	1.133	0.497
1.652	0.545	1.263	0.499	6.055	0.54	5.609	0.494	4.639	0.519	1.571	0.503	1.633	0.54	4.776	0.445	4.929	0.475	1.835	0.469	1.603	0.417	4.987	0.594	3.279	0.505	3.131	0.494	3.073	0.445	4.935	0.526	3.838	0.53	2.587	0.559	3.552	0.553	1.837	0.64	2.018	0.515	2.244	0.542	3.214	0.532	1.119	0.553	1.134	0.497
1.653	0.545	1.264	0.499	6.061	0.54	5.615	0.494	4.644	0.518	1.573	0.503	1.635	0.541	4.78	0.446	4.934	0.477	1.837	0.47	1.605	0.417	4.992	0.594	3.282	0.505	3.134	0.493	3.076	0.445	4.939	0.525	3.842	0.53	2.59	0.559	3.555	0.553	1.839	0.639	2.02	0.516	2.246	0.541	3.217	0.531	1.12	0.552	1.135	0.497
1.655	0.544	1.265	0.498	6.066	0.539	5.62	0.494	4.648	0.518	1.574	0.504	1.636	0.541	4.785	0.447	4.939	0.478	1.839	0.47	1.606	0.417	4.997	0.594	3.286	0.506	3.137	0.493	3.079	0.445	4.944	0.524	3.846	0.529	2.592	0.559	3.559	0.554	1.841	0.638	2.022	0.514	2.249	0.54	3.22	0.529	1.121	0.552	1.137	0.497
[truncated: 58 more columns]
